# Supplementary material for: In-Depth Genomic and Transcriptomic Analysis of Five K+ Transporter Gene Families in Soybean Confirm Their Differential Expression for Nodulation
Source: Front Plant Sci. 2017 May 23;8:804. doi: 10.3389/fpls.2017.00804 (PMC5440519; doi:10.3389/fpls.2017.00804)
Supplement: Supplementary file 1 [file Table1.xlsx]

## Sheet: HAK Family
HAK/KT/KUP Family Genes
Transcript Name	Phylogenetic Group	Definition	Chr/Strand	Begin	End	Exons	Peptide Length	kDa	TMDs	Description
Glyma19g45260.1	Ia	HAK5	19F	50449059	50455224	9	796	88.49	12	potassium ion transmembrane transporter
Glyma03g42480.1	Ia	HAK5	3R	47683513	47688450	8	585	65.06	12	potassium ion transmembrane transporter
Glyma07g04750.1	Ia	HAK5	7R	3499930	3504756	10	804	89.41	12	potassium ion transmembrane transporter
Glyma08g19120.1	Ib	KUP7	8R	6930741	6935845	11	842	93.66	13	potassium ion transmembrane transporter
Glyma15g05880.1	Ib	KUP7	15F	4179047	4184384	10	841	93.59	13	potassium ion transmembrane transporter
Glyma05g24530.1	Ib	KUP7	5R	30689230	30695325	10	846	72.19	10	potassium ion transmembrane transporter
Glyma08g07720.1	Ib	KUP7	8R	5548989	5553872	8	847	68.35	8	potassium ion transmembrane transporter
Glyma18g18822.1	V	NA	18R	20070437	20087424	1	345	39.16	2	potassium ion transmembrane transporter
Glyma08g39840.1	V	NA	8F	39415980	39422992	9	841	93.58	12	potassium ion transmembrane transporter
Glyma05g37270.1	II a	TRH1	5F	40872186	40879879	9	790	88.29	12	potassium ion transmembrane transporter
Glyma08g02290.1	II a	TRH1	8R	1590733	1598691	9	791	88.4	13	potassium ion transmembrane transporter
Glyma16g26470.1	II a	KUP3	16F	30594142	30598192	8	785	87.43	13	potassium ion transmembrane transporter
Glyma16g05060.1	II a	KUP3	16R	4336685	4341519	9	785	87.54	12	potassium ion transmembrane transporter
Glyma19g28110.1	II a	KUP3	19F	35462988	35468045	9	785	87.56	12	potassium ion transmembrane transporter
Glyma02g39370.1	II b	GmKT1	2F	44679517	44684931	9	759	68.46	8	potassium ion transmembrane transporter
Glyma18g06790.1	II b	GmKT1	18R	5455366	5458134	8	652	71.52	10	potassium ion transmembrane transporter
Glyma11g27830.1	II b	GmKT1	11F	27734771	27738579	9	761	75.56	9	potassium ion transmembrane transporter
Glyma08g06060.1	II c	KUP6	8F	4304338	4308516	10	789	89.45	11	potassium ion transmembrane transporter
Glyma01g03850.1	II c	KUP6	1F	3312543	3319410	8	788	88.25	12	potassium ion transmembrane transporter
Glyma02g03830.1	II c	KUP6	2R	3061988	3070742	9	746	83.69	11	potassium ion transmembrane transporter
Glyma18g18810.1	II c	KUP6	18R	20242941	20248792	8	780	86.3	12	potassium ion transmembrane transporter
Glyma08g39860.1	II c	KUP6	8F	39443875	39450323	8	784	87.77	12	potassium ion transmembrane transporter
Glyma19g01400.1	II c	NA	19F	1008001	1014875		780	87.44	12	potassium ion transmembrane transporter
Glyma13g23960.1	II c	NA	13F	27294256	27300923	8	779	87.29	12	potassium ion transmembrane transporter
Glyma05g26210.1	III	KUP10	5R	32219438	32228296	8	791	88.66	13	potassium ion transmembrane transporter
Glyma08g09140.1	III	KUP10	8R	6527029	6534430	8	820	88.65	13	potassium ion transmembrane transporter
Glyma09g05830.1	III	KUP10	9F	4575473	4584229	9	790	88.2	14	potassium ion transmembrane transporter
Glyma15g17080.3	III	NA	15F	13371727	13380496	9	790	88.39	14	potassium ion transmembrane transporter
Glyma08g09720.1	IV	KT1	8F	6930741	6935845	8	723	72.19	11	potassium ion transmembrane transporter

## Sheet: Voltage gated K channel
Voltage gated K+ Channel
Transcript Name	type	Definition	Chr/Strand	Begin	End	Exons	Peptide Length	Weight	TMS	Description
Glyma06g07840.1	K Silent	ATKC1	6R	5747072	5751729	15	594	59.92	5	Glycine max K+ RECTIFYING CHANNEL 1); cyclic nucleotide binding / inward rectifier potassium channel
Glyma04g07750.1	K Silent	ATKC1	4R	6054778	6059953	13	625	63.79	5	Glycine max K+ RECTIFYING CHANNEL 1); cyclic nucleotide binding / inward rectifier potassium channel
Glyma08g24960.1	Kin	KAT1	8R	19137933	19144821	11	728	84.78	6	POTASSIUM CHANNEL IN Glycine max 1); cyclic nucleotide binding / inward rectifier potassium channel
Glyma15g10140.1	Kin	KAT1	15R	7339066	7343135	11	777	89.39	5	POTASSIUM CHANNEL IN Glycine max 1); cyclic nucleotide binding / inward rectifier potassium channel
Glyma13g28900.1	Kin	KAT1	13F	31883111	31885905	11	424	47.59	0	POTASSIUM CHANNEL IN Glycine max 1); cyclic nucleotide binding / inward rectifier potassium channel
Glyma08g20030.1	K weak	AKT2/3				11				NA
Glyma12g29190.1	K weak	AKT2/3	12R	32582622	32589411	11	831	76.29	4	Glycine.max POTASSIUM TRANSPORT 2/3); cyclic nucleotide binding / inward rectifier potassium channel/ protein binding
Glyma04g07380.1	Kin	AKT1				12				NA
Glyma17g12740.1	Kin	AKT1	17F	9647719	9654453	11	875	98.12	5	Glycine max K TRANSPORTER 1); cyclic nucleotide binding / inward rectifier potassium channel
Glyma05g08230.1	Kin	AKT1	5R	8185913	8192696	11	893	100.18	5	Glycine max K TRANSPORTER 1); cyclic nucleotide binding / inward rectifier potassium channel
Glyma06g07470.1	Kin	AKT1	6F	5429676	5435572	12	879	99.5	4	Glycine max K TRANSPORTER 1); cyclic nucleotide binding / inward rectifier potassium channel
Glyma14g15210.1	Kin	AKT1	14F	16068418	16082449	12	875	98.96	6	Glycine max K TRANSPORTER 1); cyclic nucleotide binding / inward rectifier potassium channel
Glyma17g31250.1	Kin	AKT1	17R	34390997	34398519	12	866	97.57	6	Glycine max K TRANSPORTER 1); cyclic nucleotide binding / inward rectifier potassium channel
Glyma05g33660.3	K Out	NA	5R	38254589	38260839	10	779	88.44	5	cyclic nucleotide binding / inward rectifier potassium channel/ outward rectifier potassium channel
Glyma14g39330.1	K Out	SKOR	14R	48439285	48449217	13	850	97.58	5	cyclic nucleotide binding / inward rectifier potassium channel/ outward rectifier potassium channel
Glyma02g41040.1	K Out	SKOR	2R	46213466	46219980	13	849	83.23	4	cyclic nucleotide binding / inward rectifier potassium channel/ outward rectifier potassium channel

## Sheet: TPK Family
TPK/KCO Family
Transcript Name	Definition	Chr/Strand	Begin	End	Exons	Peptide Length	Weight	TMS	Description
Glyma17g01080.1	KCO1	17R	610623	611828	2	352	39.52	4	calcium-activated potassium channel/ ion channel/ outward rectifier potassium channel
Glyma02g46930.1	KCO1	2F	50733254	50734401	2	349	38.76	5	calcium-activated potassium channel/ ion channel/ outward rectifier potassium channel
Glyma14g01790.1	KCO1	14R	1032439	1034949	4	446	38.82	5	calcium-activated potassium channel/ ion channel/ outward rectifier potassium channel
Glyma02g45510.1	KCO2	2F	49739791	49741415	2	381	36.87	5	outward rectifier potassium channel
Glyma14g03260.1	KCO2	14F	2088715	2090157	5	389	35.7	4	NA
Glyma08g08710.1	KCO3	8F	6195395	6203019	3	445	48.1	5	outward rectifier potassium channel
Glyma05g25750.1	KCO3	5F	31772630	31780444	3	416	42.95	5	outward rectifier potassium channel
Glyma19g40890.1	KCO3	19R	47176137	47178705	2	385	42.89	5	(CA2+ ACTIVATED OUTWARD RECTIFYING K+ CHANNEL 5); outward rectifier potassium channel
Glyma03g38280.1	KCO3	3R	44635685	44637757	2	376	41.92	5	outward rectifier potassium channel

## Sheet: HKT Family
HKT Family
Transcript Name	Definition	Chr/Strand	Begin	End	Homologs in A.thalina	Exons	Peptide Length	Weight	TMS	Description
Glyma06g42340.1	HKT1	6R	45579840	45585630	AT4G10310.1	3	574	64.91	10	sodium ion transmembrane transporter
Glyma12g16040.1	HKT1	12F	15109004	15113953	AT4G10310.1	3	562	63.65	9	sodium ion transmembrane transporter
Glyma01g00530.1	HKT1	1F	318707	322901	AT4G10310.1	2	524	50.98	6	sodium ion transmembrane transporter
Glyma07g15590.1	HKT1	7R	15343294	15347668	AT4G10310.1	2	410	49.95	4	sodium ion transmembrane transporter

## Sheet: KEA 
KEA Gene Family
Transcript Name	Definition	Chr/Strand	Begin	End	Homologs in A.thalina	Exons	Peptide Length	Weight	TMS	Description
Glyma18g46420.1	KEA2	18R	51888015	51902272		21	1203	129.28	10	potassium ion transmembrane transporter/ potassium:hydrogen antiporter
Glyma03g01603.1	KEA1	3F	1405526	1417959	NA	20	1203	138.04	10	potassium ion transmembrane transporter/ potassium:hydrogen antiporter
Glyma07g08031.1	KEA1	7F	6705850	6716880	NA	20	1206	129.74	10	potassium ion transmembrane transporter/ potassium:hydrogen antiporter
Glyma09g39770.1	KEA2	9F	44784895	44797936	AT4G00630.1	20	1202	129.22	9	potassium ion transmembrane transporter/ potassium:hydrogen antiporter
Glyma07g30360.1	KEA3	7F	35365421	35376666	AT4G04850.1	19	807	87.67	10	potassium ion transmembrane transporter/ potassium:hydrogen antiporter
Glyma08g06890.1	KEA3	8R	4937283	4947320	AT4G04850.1	19	806	87.67	10	potassium ion transmembrane transporter/ potassium:hydrogen antiporter
Glyma05g36300.1	KEA4	5R	40151962	40158585	AT2G19600.1	20	586	53.23	10	potassium ion transmembrane transporter/ potassium:hydrogen antiporter
Glyma08g03320.1	KEA4	8F	2331104	2340165	AT2G19600.1	20	586	62.95	12	potassium ion transmembrane transporter/ potassium:hydrogen antiporter
Glyma09g27940.1	KEA5	9F	34893245	34904083	AT5G51710.1	20	576	62.55	10	potassium ion transmembrane transporter/ potassium:hydrogen antiporter
Glyma16g32821.1	KEA5	16F	36419277	36431786	NA	20	576	62.65	11	potassium ion transmembrane transporter/ potassium:hydrogen antiporter
Glyma14g10750.1	KEA6	14R	8941117	8952218	AT5G11800.1	20	663	64.76	10	potassium ion transmembrane transporter/ potassium:hydrogen antiporter
Glyma17g34780.1	KEA6	17F	38753590	38764742	AT5G11800.1	20	593	64.22	11	potassium ion transmembrane transporter/ potassium:hydrogen antiporter

## Sheet: Phylogeny
Transcript Name	Phylogenetic Group	Putative names
Glyma19g45260.1	Ia	HAK5
Glyma03g42480.1	Ia	HAK5
Glyma07g04750.1	Ia	HAK5
Glyma08g19120.1	Ib	KUP7
Glyma15g05880.1	Ib	KUP7
Glyma05g24530.1	Ib	KUP7
Glyma08g07720.1	Ib	KUP7
Glyma18g18822.1	V	NA
Glyma08g39840.1	V	NA
Glyma05g37270.1	II a	TRH1
Glyma08g02290.1	II a	TRH1
Glyma16g26470.1	II a	KUP3
Glyma16g05060.1	II a	KUP3
Glyma19g28110.1	II a	KUP3
Glyma02g39370.1	II b	GmKT1
Glyma18g06790.1	II b	GmKT1
Glyma11g27830.1	II b	GmKT1
Glyma08g06060.1	II c	KUP6
Glyma01g03850.1	II c	KUP6
Glyma02g03830.1	II c	KUP6
Glyma18g18810.1	II c	KUP6
Glyma08g39860.1	II c	KUP6
Glyma19g01400.1	II c	NA
Glyma13g23960.1	II c	NA
Glyma05g26210.1	III	KUP10
Glyma08g09140.1	III	KUP10
Glyma09g05830.1	III	KUP10
Glyma15g17080.3	III	NA
Glyma08g09720.1	IV	KT1
Glyma06g07840.1	K Silent	ATKC1
Glyma04g07750.1	K Silent	ATKC1
Glyma08g24960.1	Kin	KAT1
Glyma15g10140.1	Kin	KAT1
Glyma13g28900.1	Kin	KAT1
Glyma08g20030.1	K weak	AKT2/3
Glyma12g29190.1	K weak	AKT2/3
Glyma04g07380.1	Kin	AKT1
Glyma17g12740.1	Kin	AKT1
Glyma05g08230.1	Kin	AKT1
Glyma06g07470.1	Kin	AKT1
Glyma14g15210.1	Kin	AKT1
Glyma17g31250.1	Kin	AKT1
Glyma05g33660.3	K Out	NA
Glyma14g39330.1	K Out	SKOR
Glyma02g41040.1	K Out	SKOR
Glyma17g01080.1	KCO1
Glyma02g46930.1	KCO1
Glyma14g01790.1	KCO1
Glyma02g45510.1	KCO2
Glyma14g03260.1	KCO2
Glyma08g08710.1	KCO3
Glyma05g25750.1	KCO3
Glyma19g40890.1	KCO3
Glyma03g38280.1	KCO3
Glyma06g42340.1	HKT1
Glyma12g16040.1	HKT1
Glyma01g00530.1	HKT1
Glyma07g15590.1	HKT1
Glyma18g46420.1	KEA2
Glyma03g01603.1	KEA1
Glyma07g08031.1	KEA1
Glyma09g39770.1	KEA2
Glyma07g30360.1	KEA3
Glyma08g06890.1	KEA3
Glyma05g36300.1	KEA4
Glyma08g03320.1	KEA4
Glyma09g27940.1	KEA5
Glyma16g32821.1	KEA5
Glyma14g10750.1	KEA6
Glyma17g34780.1	KEA6
