# Supplementary material for: In-Depth Genomic and Transcriptomic Analysis of Five K+ Transporter Gene Families in Soybean Confirm Their Differential Expression for Nodulation
Source: Front Plant Sci. 2017 May 23;8:804. doi: 10.3389/fpls.2017.00804 (PMC5440519; doi:10.3389/fpls.2017.00804)
Supplement: Supplementary file 2 [file Table2.xlsx]

## Sheet: Gene Duplication
Gene Duplication Analysis
HAK/KT/KUP Family
Transcript Name	Defination	Phylogeny	Locus Name	0= none,1= tandem,2= segmental	Locus 1	Ka	Ks	Estimated time (mya)	0= none,1= tandem,2= segmental	Locus 2	Ka	Ks	Estimated time (mya)	0= none,1= tandem,2= segmental	Locus 3	Ka	Ks	Estimated time (mya)	0= none,1= tandem,2= segmental	Locus 4	Ka	Ks	Estimated time (mya)
Glyma19g45260.1	HAK5	Ia	Glyma.19G263100	2	Glyma.03G264100	0.04	0.13	10.6557	2	Glyma.07G042500	0.19	0.74	60.6557					0					0
Glyma03g42480.1	HAK5	Ia	Glyma.03G264100	2	Glyma.07G042500	0.17	0.67	54.918	2	Glyma.19G263100	0.04	0.13	10.6557					0					0
Glyma07g04750.1	HAK5	Ia	Glyma.07G042500	2	Glyma.03G264100	0.17	0.67	54.918	2	Glyma.19G263100	0.19	0.74	60.6557										0
Glyma08g19120.1	KUP7	Ib	Glyma.08G179100	2	Glyma.05G117500	0.07	0.48	39.3443	2	Glyma.08G072500	0.06	0.48	39.3443	2	Glyma.15G053400	0.02	0.1	8.19672					0
Glyma15g05880.1	KUP7	Ib	Glyma.15G053400	2	Glyma.05G117500	0.07	0.49	40.1639	2	Glyma.08G179100	0.02	0.1	8.19672	2	Glyma.08G072500	0.07	0.49	40.1639					0
Glyma05g24530.1	KUP7	Ib	Glyma.05G117500	2	Glyma.08G072500	0.01	0.1	8.19672	2	Glyma.08G179100	0.07	0.48	39.3443	2	Glyma.15G053400	0.07	0.49	40.1639					0
Glyma08g07720.1	KUP7	Ib	Glyma.08G072500	2	Glyma.05G117500	0.01	0.1	8.19672	1	Glyma.08G179100	0.06	0.48	39.3443	2	Glyma.15G053400	0.07	0.49	40.1639					0
Glyma08g39840.1	NA	V	Glyma.08G288400	2	Glyma.18G136600	0.03	0.11	9.01639					0					0					0
Glyma18g18822.1	NA	V	Glyma.18G136600	2	Glyma.08G288400	0.03	0.11	9.01639					0					0					0
Glyma05g37270.1	TRH1	II a	Glyma.05G213100	2	Glyma.08G019600	0.02	0.1	8.19672					0					0					0
Glyma08g02290.1	TRH1	II a	Glyma.08G019600	2	Glyma.05G213100	0.02	0.1	8.19672					0					0					0
Glyma16g26470.1	KUP3	II a	Glyma.16G148800	2	Glyma.02G067700	0.21	0.3	24.5902	1	Glyma.16G046200	0.13	0.59	48.3607	2	Glyma.19G105900	0.13	0.55	45.082					0
Glyma16g05060.1	KUP3	II a	Glyma.16G046200	2	Glyma.02G067700	0.36	0.79	64.7541	1	Glyma.16G148800	0.13	0.59	48.3607	2	Glyma.19G105900	0.01	0.15	12.2951					0
Glyma19g28110.1	KUP3	II a	Glyma.19G105900	2	Glyma.02G067700	0.36	0.72	59.0164	2	Glyma.16G148800	0.13	0.55	45.082	2	Glyma.16G046200	0.01	0.15	12.2951					0
Glyma02g39370.1	GmKT1	II b	Glyma.02G228500	2	Glyma.11G169900	0.13	0.41	33.6066	2	Glyma.18G060800	0.17	0.44	36.0656					0					0
Glyma18g06790.1	GmKT1	II b	Glyma.18G060800	2	Glyma.02G228500	0.17	0.44	36.0656	2	Glyma.11G169900	0.05	0.12	9.83607					0					0
Glyma11g27830.1	GmKT1	II b	Glyma.11G169900	2	Glyma.02G228500	0.13	0.41	33.6066	2	Glyma.18G060800	0.05	0.12	9.83607					0					0
Glyma08g06060.1	KUP6	II c	Glyma.08G056100	0				0					0					0					0
Glyma01g03850.1	KUP6	II c	Glyma.01G031800	2	Glyma.02G033600	0.04	0.14	11.4754	2	Glyma.08G288500	0.14	0.69	56.5574	2	Glyma.18G136500	0.15	0.66	54.0984					0
Glyma02g03830.1	KUP6	II c	Glyma.02G033600	2	Glyma.01G031800	0.04	0.14	11.4754	2	Glyma.08G288500	0.15	0.71	58.1967	2	Glyma.18G136500	0.16	0.71	58.1967					0
Glyma18g18810.1	KUP6	II c	Glyma.18G136500	2	Glyma.01G031800	0.15	0.66	54.0984	2	Glyma.02G033600	0.16	0.71	58.1967	2	Glyma.08G288500	0.03	0.17	13.9344					0
Glyma08g39860.1	KUP6	II c	Glyma.08G288500	2	Glyma.01G031800	0.14	0.69	56.5574	2	Glyma.02G033600	0.15	0.71	58.1967	2	Glyma.18G136500	0.03	0.17	13.9344					0
Glyma19g01400.1	NA	II c	Glyma.19G010900	2	Glyma.01G031800	0.19	2.42	198.361	2	Glyma.02G033600	0.2	2.44	200	2	Glyma.08G288500	0.21	1.72	140.984	2	Glyma.13G170700	0.01	0.1	8.19672
Glyma13g23960.1	NA	II c	Glyma.13G170700	2	Glyma.19G010900	0.01	0.1	8.19672					0					0					0
Glyma05g26210.1	KUP10	III	Glyma.05G131800	2	Glyma.08G086300	0.01	0.08	6.55738	2	Glyma.15G159000	0.09	0.53	43.4426					0					0
Glyma08g09140.1	KUP10	III	Glyma.08G086300	2	Glyma.05G131800	0.01	0.08	6.55738	2	Glyma.15G159000	0.09	0.52	42.623					0					0
Glyma09g05830.1	KUP10	III	Glyma.09G052700	0				0					0					0					0
Glyma15g17080.3	NA	III	Glyma.15G159000	2	Glyma.05G131800	0.09	0.53	43.4426	2	Glyma.08G086300	0.09	0.52	42.623					0					0
Glyma08g09720.1	GmKT1	IV	Glyma.08G091900	0				0					0					0					0
Voltage Gated K+ Channel
Glyma06g07840.1	ATKC1		Glyma.06G074600	2	Glyma.04G073500	0.04	0.12	9.83607					0					0					0
Glyma04g07750.1	ATKC1		Glyma.04G073500	2	Glyma.06G074600	0.04	0.12	9.83607					0					0					0
Glyma08g24960.1	KAT1		Glyma.08G232100	0				0					0					0					0
Glyma15g10140.1	KAT1		Glyma.15G094600	2	Glyma.13G217800	0.04	0.09	7.37705					0					0					0
Glyma13g28900.1	KAT1		Glyma.13G217800	2	Glyma.15G094600	0.04	0.09	7.37705					0					0					0
Glyma08g20030.1	AKT2/3		Glyma.08G187600	2	Glyma.12G170500	0.03	0.09	7.37705					0					0					0
Glyma12g29190.1	AKT2/3		Glyma.12G170500	2	Glyma.08G187600	0.03	0.09	7.37705					0					0					0
Glyma04g07380.1	AKT1		Glyma.04G069400	2	Glyma.06G071100	0.06	0.11	9.01639	2	Glyma.14G126500	0.23	0.65	53.2787	2	Glyma.17G118300	0.3	2.33	190.984	2	Glyma.17G207900		0.24	19.6721
Glyma17g12740.1	AKT1		Glyma.17G118300	2	Glyma.04G069400	0.3	2.33	190.984	2	Glyma.05G010600	0.02	0.1	8.19672	2	Glyma.06G071100	0.29	2.3	188.525	1	Glyma.17G207900	0.28	2.55	209.016
Glyma05g08230.1	AKT1		Glyma.05G010600	2	Glyma.06G071100	0.29	3.12	255.738	2	Glyma.17G118300	0.02	0.1	8.19672					0					0
Glyma06g07470.1	AKT1		Glyma.06G071100	2	Glyma.04G069400	0.06	0.11	9.01639	2	Glyma.05G010600	0.29	3.12	255.738	2	Glyma.14G126500	0.29	0.69	56.5574	2	Glyma.17G118300	0.29	2.3	188.525
Glyma14g15210.1	AKT1		Glyma.14G126500	2	Glyma.04G069400	0.23	0.65	53.2787	2	Glyma.06G071100	0.23	0.69	56.5574	2	Glyma.17G207900	0.05	0.14	11.4754					0
Glyma17g31250.1	AKT1		Glyma.17G207900	2	Glyma.04G069400	0.24	0.68	55.7377	2	Glyma.06G071100	0.24	0.71	58.1967	2	Glyma.14G126500	0.05	0.14	11.4754	1	Glyma.17G118300	0.28	2.55	209.016
Glyma05g33660.3	NA		Glyma.05G247500	0				0					0					0					0
Glyma14g39330.1	SKOR		Glyma.14G212500	2	Glyma.02G243400	0.02	0.1	8.19672					0					0					0
Glyma02g41040.1	SKOR		Glyma.02G243400	2	Glyma.14G212500	0.02	0.1	8.19672					0					0					0
TPK/KCO
Glyma17g01080.1	KCO1		Glyma.17G006800	2	Glyma.02G299700	0.4	1.46	119.672					0					0					0
Glyma02g46930.1	KCO1		Glyma.02G299700	2	Glyma.14G014100	0.03	0.09	7.37705		Glyma.17G006800	0.4	1.46	119.672					0					0
Glyma14g01790.1	KCO1		Glyma.14G014100	2	Glyma.02G299700	0.03	0.09	7.37705					0					0					0
Glyma02g45510.1	KCO6		Glyma.02G285700	2	Glyma.14G028700	0.1	0.17	13.9344					0					0					0
Glyma14g03260.1	KCO6		Glyma.14G028700	2	Glyma.02G285700	0.1	0.17	13.9344					0					0					0
Glyma08g08710.1	KCO6		Glyma.08G082200	2	Glyma.05G127500	0.01	0.14	11.4754					0					0					0
Glyma05g25750.1	KCO6		Glyma.05G127500	2	Glyma.08G082200	0.01	0.14	11.4754					0					0					0
Glyma19g40890.1	KCO5		Glyma.19G221000	2	Glyma.03G223900	0.02	0.2	16.3934					0					0					0
Glyma03g38280.1	KCO5		Glyma.03G223900	2	Glyma.19G221000	0.02	0.2	16.3934					0					0					0
HKT
Glyma06g42340.1	HKT1		Glyma.06G271600	2	Glyma.12G133400	0.05	0.19	15.5738					0					0					0
Glyma12g16040.1	HKT1		Glyma.12G133400	2	Glyma.06G271600	0.05	0.19	15.5738					0					0					0
Glyma01g00530.1	HKT1		Glyma.01G002300	2	Glyma.07G130100	0.13	0.34	27.8689					0					0					0
Glyma07g15590.1	HKT1		Glyma.07G130100	2	Glyma.01G002300	0.13	0.34	27.8689					0					0					0
KEA
Glyma18g46420.1	KEA2		Glyma.18G230100	2	Glyma.03G014000	0.12	0.41	33.6066	2	Glyma.07G073700	0.12	0.42	34.4262	2	Glyma.09G262000	0.02	0.1	8.19672					0
Glyma03g01603.1	KEA1		Glyma.03G014000	2	Glyma.07G073700	0.02	0.1	8.19672	2	Glyma.09G262000	0.13	0.44	36.0656	2	Glyma.18G230100	0.12	0.41	33.6066					0
Glyma07g08031.1	KEA1		Glyma.07G073700	2	Glyma.03G014000	0.02	0.1	8.19672	2	Glyma.09G262000	0.13	0.44	36.0656	2	Glyma.18G230100	0.12	0.42	34.4262					0
Glyma09g39770.1	KEA2		Glyma.09G262000	2	Glyma.03G014000	0.13	0.44	36.0656	2	Glyma.07G073700	0.12	0.44	36.0656	2	Glyma.18G230100	0.02	0.1	8.19672					0
Glyma07g30360.1	KEA3		Glyma.07G184800	2	Glyma.08G064600	0.02	0.1	8.19672					0					0					0
Glyma08g06890.1	KEA3		Glyma.08G064600	2	Glyma.07G184800	0.02	0.1	8.19672					0					0					0
Glyma05g36300.1	KEA4		Glyma.05G222500	2	Glyma.08G029300	0.02	0.09	7.37705					0					0					0
Glyma08g03320.1	KEA4		Glyma.08G029300	2	Glyma.05G222500	0.02	0.09	7.37705					0					0					0
Glyma09g27940.1	KEA5		Glyma.09G152300	2	Glyma.16G203200	0.01	0.07	5.7377					0					0					0
Glyma16g32821.1	KEA5		Glyma.16G203200	2	Glyma.09G152300	0.01	0.07	5.7377					0					0					0
Glyma14g10750.1	KEA6		Glyma.14G093900	2	Glyma.17G229700	0.01	0.08	6.55738					0					0					0
Glyma17g34780.1	KEA6		Glyma.17G229700	2	Glyma.14G093900	0.01	0.08	6.55738					0					0					0
