# Supplementary material for: In-Depth Genomic and Transcriptomic Analysis of Five K+ Transporter Gene Families in Soybean Confirm Their Differential Expression for Nodulation
Source: Front Plant Sci. 2017 May 23;8:804. doi: 10.3389/fpls.2017.00804 (PMC5440519; doi:10.3389/fpls.2017.00804)
Supplement: Supplementary file 3 [file Table3.xlsx]

## Sheet: Exon structure
HAK/KT/KUP Exon Table
Transcript Name	Defination	Phylogeny	Locus Name	Exon1	Size	Exon2	Size	Exon3	Size	Exon4	Size	Exon5	Size	Exon6	Size	Exon 7	Size	Exon8	Size	Exon09	Size	Exon 10	Size	Exon 11	Size	Exon 12	Size	Exon 13	Size	Exon 14	Size	Exon 15	Size	Exon 16	Size	Exon 17	Size	Exon 18	Size	Exon 19	Size	Exon20
Glyma19g45260.1	HAK5	Ia	Glyma.19G263100	45 to 221	176	299 to 521	222	2922 to 3170	248	3418 to 3459	41	3584 to 3844	260	3923 to 3975	52	4237 to 4351	114	4468 to 4722	254	4898 to 5913	1015
Glyma03g42480.1	HAK5	Ia	Glyma.03G264100	66 to 245	179	341 to 563	222	2741 to 2989	248	3231 to 3272	41	3370 to 3630	260	3709 to 3761	52	4137 to 4251	114	4380 to 4634	254	4745 to 5124	379
Glyma07g04750.1	HAK5	Ia	Glyma.07G042500	172 to 318	146	895 to 1117	222	1543 to 1791	248	2131 to 2172	41	2268 to 2528	260	2645 to 2697	52	3153 to 3267	114	3377 to 3631	254	3762 to 4831	1069
Glyma08g19120.1	KUP7	Ib	Glyma.08G179100	274 to 531	257	1067 to 1295	228	1377 to 1625	248	1831 to 1881	50	2218 to 2478	260	2856 to 2908	52	3021 to 3135	114	3221 to 3475	254	4121 to 4643	522	4931 to 5465	534
Glyma15g05880.1	KUP7	Ib	Glyma.15G053400	217 to 471	254	1372 to 1451	79	1452 to 1700	248	1907 to 1957	50	2291 to 2551	260	2912 to 2964	52	3077 to 3191	114	3276 to 3530	254	4219 to 4741	522	5020 to 5554	534
Glyma05g24530.1	KUP7	Ib	Glyma.05G117500	248 to 511	263	802 to 1030	228	1113 to 1361	248	1520 to 1570	50	1971 to 2231	260	2768 to 2820	52	2926 to 3040	114	3146 to 3400	254	4178 to 4700	522	5128 to 5668	540
Glyma08g07720.1	KUP7	Ib	Glyma.08G072500	248 to 514	266	808 to 1036	228	1126 to 1374	248	1570 to 1620	50	2012 to 2272	260	2892 to 2944	52	3050 to 3164	114	3271 to 3525	254	4340 to 4862	522	5292 to 5832	540
Glyma08g39840.1	NA	V	Glyma.08G288400	435 to 689	254	1307 to 1535	228	1631 to 1879	248	2148 to 2198	50	2895 to 3155	260	4112 to 4164	52	4282 to 4396	114	4527 to 4781	254	6005 to 7062	1057
Glyma18g18822.1	NA	V	Glyma.18G136600	15956 to 16988	1032
Glyma05g37270.1	TRH1	II a	Glyma.05G213100	174 to 215	41	908 to 1151	243	1252 to 1500	248	1627 to 1677	50	2480 to 2740	260	2821 to 2873	52	3546 to 3660	114	4936 to 5190	254	6074 to 7176	1102
Glyma08g02290.1	TRH1	II a	Glyma.08G019600	203 to 244	41	975 to 1218	243	1322 to 1570	248	1699 to 1749	50	2541 to 2801	260	2879 to 2931	52	3585 to 3699	114	5246 to 5500	254	6788 to 7893	1105
Glyma16g26470.1	KUP3	II a	Glyma.16G148800	108 to 155	47	1006 to 1246	240	1339 to 1584	245	2145 to 2195	50	2306 to 2566	260	2724 to 2776	52	2929 to 3043	114	3141 to 3395	254	4002 to 5089	1087
Glyma16g05060.1	KUP3	II a	Glyma.16G046200	183 to 227	44	642 to 882	240	987 to 1232	245	1382 to 1432	50	1543 to 1803	260	1982 to 2034	52	2423 to 2537	114	2626 to 2880	254	3474 to 4564	1090
Glyma19g28110.1	KUP3	II a	Glyma.19G105900	170 to 214	44	741 to 981	240	1079 to 1324	245	1475 to 1525	50	1630 to 1890	260	2082 to 2134	52	2526 to 2640	114	2730 to 2984	254	3518 to 4608	1090
Glyma02g39370.1	GmKT1	II b	Glyma.02G228500	165 to 209	44	971 to 1214	243	1721 to 1966	245	3243 to 3293	50	3370 to 3630	260	3740 to 3792	52	3902 to 3995	93	4073 to 4354	281	4436 to 5445	1009
Glyma18g06790.1	GmKT1	II b	Glyma.18G060800	1 to 255	254	612 to 645	33	730 to 990	260	1071 to 1123	52	1228 to 1354	126	1421 to 1675	254	1752 to 2203	451	2245 to 2766	521
Glyma11g27830.1	GmKT1	II b	Glyma.11G169900	142 to 186	44	942 to 1185	243	1746 to 1991	245	2340 to 2390	50	2475 to 2735	260	2815 to 2867	52	2978 to 3089	111	3168 to 3425	257	3504 to 4519	1015
Glyma08g06060.1	KUP6	II c	Glyma.08G056100	256 to 297	41	573 to 798	225	897 to 1139	242	1225 to 1281	56	1390 to 1440	50	1552 to 1865	313	1957 to 2074	117	2172 to 2426	254	2505 to 3568	1063
Glyma01g03850.1	KUP6	II c	Glyma.01G031800	262 to 327	65	465 to 954	489	1716 to 1769	53	3395 to 3655	260	3740 to 3792	52	4083 to 4206	123	4296 to 4550	254	4846 to 5909	1063
Glyma02g03830.1	KUP6	II c	Glyma.02G033600	1 to 42	41	183 to 570	387	3537 to 3590	53	4719 to 4979	260	5063 to 5115	52	5384 to 5507	123	5598 to 5852	254	6440 to 7503	1063
Glyma18g18810.1	KUP6	II c	Glyma.18G136500	565 to 603	38	723 to 1215	492	1304 to 1357	53	3003 to 3263	260	3346 to 3398	52	4344 to 4467	123	4565 to 4819	254	5197 to 6260	1063
Glyma08g39860.1	KUP6	II c	Glyma.08G288500	296 to 334	38	445 to 937	492	1029 to 1082	53	2874 to 3134	260	3223 to 3275	52	4633 to 4756	123	4944 to 5198	254	5588 to 6663	1075
Glyma19g01400.1	NA	II c	Glyma.19G010900	517 to 555	38	834 to 1326	492	1683 to 1736	53	3700 to 3960	260	4055 to 4107	52	4748 to 4871	123	4968 to 5222	254	5761 to 6824	1063
Glyma13g23960.1	NA	II c	Glyma.13G170700	499 to 537	38	677 to 1169	492	1456 to 1509	53	3426 to 3686	260	3779 to 3831	52	4534 to 4657	123	4755 to 5009	254	5343 to 6403	1060
Glyma05g26210.1	KUP10	III	Glyma.05G131800	841 to 966	125	1700 to 1925	225	2463 to 2708	245	4351 to 4401	50	4529 to 4789	260	4903 to 5070	167	5959 to 6213	254	8531 to 9573	1042
Glyma08g09140.1	KUP10	III	Glyma.08G086300	956 to 1081	125	1860 to 2085	225	2609 to 2854	245	3925 to 3975	50	4103 to 4363	260	4475 to 4642	167	5578 to 5832	254	6407 to 6493	86	7180 to 8222	1042
Glyma09g05830.1	KUP10	III	Glyma.09G052700	2193 to 2418	225	2895 to 3140	245	3705 to 3755	50	3904 to 4164	260	4282 to 4449	167	6434 to 6688	254	7288 to 8330	1042
Glyma15g17080.3	NA	III	Glyma.15G159000	1034 to 1156	122	2464 to 2689	225	3163 to 3408	245	3995 to 4045	50	4196 to 4456	260	4576 to 4743	167	7344 to 7598	254	8182 to 9224	1042
Glyma08g09720.1	GmKT1	IV	Glyma.08G091900	49 to 183	134	289 to 517	228	1238 to 1459	221	1575 to 1625	50	2350 to 2610	260	3431 to 3483	52	3578 to 3947	369	4364 to 5214	850
Voltage gated K Channel family
Glyma06g07840.1	ATKC1	Glyma.06G074600	1 to 170	169	262 to 361	99	410 to 423	13	710 to 871	161	981 to 1018	37	1502 to 1554	52	1642 to 1959	317	2677 to 2886	209	3020 to 3118	98	3199 to 3231	32	3863 to 4048	185	4286 to 4363	77	5206 to 5272	66	5828 to 5980	152	6183 to 6286	103
Glyma04g07750.1	ATKC1	Glyma.04G073500	1 to 170	169	261 to 476	215	620 to 781	161	1589 to 1646	57	1761 to 2078	317	2851 to 3087	236	3194 to 3292	98	3369 to 3401	32	4074 to 4259	185	4499 to 4573	74	5386 to 5452	66	5989 to 6141	152	6427 to 6530	103
Glyma08g24960.1	KAT1	Glyma.08G232100	73 to 251	178	372 to 587	215	867 to 1022	155	1172 to 1761	589	1762 to 2079	317	4586 to 4825	239	5300 to 5398	98	5500 to 5532	268	5644 to 5829	185	6089 to 6656	567	6828 to 6961	133
Glyma15g10140.1	KAT1	Glyma.15G094600	529 to 710	181	806 to 1021	215	1106 to 1258	152	1363 to 1420	57	1525 to 1842	317	2206 to 2445	239	2598 to 2696	98	2801 to 2833	32	2922 to 3107	185	3233 to 3947	714	4144 to 4277	133
Glyma13g28900.1	KAT1	Glyma.13G217800	546 to 727	181	823 to 1038	215	1123 to 1275	152	1380 to 1437	57	1542 to 1859	317	2222 to 2461	239	2627 to 2725	98	2830 to 2862	32	2951 to 3136	185	3262 to 3976	714	4160 to 4293	133
Glyma08g20030	AKT2/3	Glyma.04G069400	274 to 515	241	815 to 1033	218	2506 to 2664	158	2756 to 2813	57	3340 to 3657	317	4145 to 4384	239	4531 to 4848	317	4940 to 5125	185	5373 to 5448	75	5555 to 6124	569	6422 to 6540	118
Glyma12g29190.1	AKT2/3	Glyma.12G170500	272 to 516	244	829 to 1047	218	3135 to 3293	158	3385 to 3442	57	3737 to 4054	317	4528 to 4767	236	4851 to 5165	314	5442 to 5704	262	5705 to 5780	75	5887 to 6453	566	6663 to 6775	112
Glyma04g07380.1	AKT1	Glyma.04G069400	87 to 319	232	1685 to 2050	365	2396 to 2453	57	2719 to 3030	311	3308 to 3553	245	3850 to 3948	98	4173 to 4205	32	4301 to 4486	185	4643 to 4837	194	4934 to 5009	75	5125 to 5679	554	6262 to 6539	277
Glyma17g12740.1	AKT1	Glyma.17G118300	147 to 298	151	1381 to 1746	365	1849 to 1906	57	2000 to 2317	317	2401 to 2646	245	2752 to 2850	98	2993 to 3029	36	3118 to 3303	185	3793 to 3987	194	4088 to 4163	75	5793 to 6691	898
Glyma05g08230.1	AKT1	Glyma.05G010600	109 to 272	163	1316 to 1681	365	1770 to 1827	57	1919 to 2236	317	2320 to 2565	245	2671 to 2769	98	2912 to 2948	36	3031 to 3216	185	3748 to 3942	194	4044 to 4119	75	5814 to 6754	940
Glyma06g07470.1	AKT1	Glyma.06G071100	144 to 373	220	822 to 1187	365	1292 to 1349	57	1582 to 1893	311	2452 to 2697	245	2996 to 3094	98	3339 to 3380	41	3469 to 3654	185	3835 to 4029	194	4126 to 4201	75	4362 to 4919	557	5485 to 5765	280
Glyma14g15210.1	AKT1	Glyma.14G126500	271 to 506	235	1377 to 1742	365	2678 to 2735	57	2835 to 3146	311	3489 to 3734	245	4027 to 4125	98	4524 to 4560	36	4679 to 4864	185	12134 to 12328	194	12433 to 12508	75	12990 to 13553	563	14150 to 14406	256
Glyma17g31250.1	AKT1	Glyma.17G207900	91 to 299	208	1200 to 1565	365	2353 to 2410	57	2511 to 2822	311	3170 to 3415	245	3701 to 3799	98	4204 to 4240	36	4359 to 4544	185	5270 to 5464	194	5569 to 5644	75	6109 to 6672	563	7413 to 7669	256
Glyma05g33660.3	NA	Glyma.05G247500	7191 to 7234	43	7306 to 8236	930	8378 to 8458	80	9251 to 9349	98	9839 to 10060	221	10482 to 10670	188	11036 to 11111	75	11213 to 11507	294	11688 to 11827	139	11925 to 12187	262
Glyma14g39330.1	SKOR	Glyma.14G212500	443 to 753	310	3223 to 3447	224	3908 to 3971	63	4980 to 5319	339	5558 to 5853	295	6858 to 6938	80	7466 to 7564	98	7954 to 8175	221	8365 to 8550	185	8705 to 8780	75	8876 to 9170	294	9353 to 9468	115	9951 to 10192	241
Glyma02g41040.1	SKOR	Glyma.02G243400	403 to 710	307	2937 to 3161	224	3353 to 3416	63	4236 to 4575	339	4831 to 5126	295	6063 to 6143	80	6703 to 6801	98	7196 to 7417	221	7607 to 7792	185	7942 to 8017	75	8112 to 8406	294	8584 to 8699	115	9109 to 9350	241
TPK/KCO Channel
Glyma17g01080.1	KCO1	Glyma.17G006800	1387 to 2288	901	2436 to 2592	156
Glyma02g46930.1	KCO1	Glyma.02G299700	1625 to 2523	898	2622 to 2772	150
Glyma14g01790.1	KCO1	Glyma.14G014100	1 to 121	120	1029 to 1143	114	1364 to 2317	953	2416 to 2566	150
Glyma02g45510.1	KCO6	Glyma.02G285700	264 to 1264	1000	1821 to 1965	144
Glyma14g03260.1	KCO6	Glyma.14G028700	70 to 83	13	217 to 286	69	539 to 686	147	1018 to 1924	906	2451 to 2481	30
Glyma08g08710.1	KCO6	Glyma.08G082200	298 to 1442	1144	3806 to 3850	44	7328 to 7475	148
Glyma05g25750.1	KCO6	Glyma.05G127500	1 to 898	897	930 to 1134	204	7174 to 7321	147
Glyma19g40890.1	KCO5	Glyma.19G221000	89 to 1098	1009	1975 to 2122	147
Glyma03g38280.1	KCO5	Glyma.03G223900	10 to 992	991	1875 to 2022	147
HKT Family
Glyma06g42340.1	HKT1	Glyma.06G271600	84 to 1399	1315	4651 to 4864	213	5350 to 5548	198
Glyma12g16040.1	HKT1	Glyma.12G133400	39 to 1318	1279	3833 to 4034	201	4752 to 4950	198
Glyma01g00530.1	HKT1	Glyma.01G002300	1 to 1154	1153	3789 to 3993	204	4085 to 4292	207
Glyma07g15590.1	HKT1	Glyma.07G130100	116 to 1206	1090	3571 to 3712	141
KEA
Glyma18g46420.1	KEA1	Glyma.18G230100	585 to 2185	1600	2610 to 2781	171	2865 to 2955	90	4077 to 4213	136	4318 to 4377	59	4472 to 4591	119	4930 to 4998	68	5649 to 6147	498	6148 to 6237	89	6513 to 6617	104	7894 to 8022	128	8792 to 9001	209	9723 to 9872	149	11235 to 11288	53	11379 to 11437	58	12083 to 12149	66	12235 to 12411	176	12767 to 12823	56	13298 to 13372	74	13476 to 13598	122
Glyma03g01603.1	KEA1	Glyma.03G014000	532 to 2132	1600	2470 to 2641	171	2708 to 2798	90	3231 to 3367	136	3455 to 3514	59	3629 to 3748	1119	3935 to 4003	68	5192 to 5257	65	5556 to 5645	89	7944 to 8048	104	8243 to 8371	128	8602 to 8811	209	9210 to 9359	149	10136 to 10189	53	10283 to 10341	58	10885 to 10951	66	11025 to 11201	176	11367 to 11423	65	11809 to 11883	74	12028 to 12150	122
Glyma07g08031.1	KEA1	Glyma.07G073700	558 to 2167	1609	2507 to 2678	171	2746 to 2836	90	3266 to 3402	136	3493 to 3552	59	3666 to 3785	119	4105 to 4173	68	5009 to 5074	65	5376 to 5465	89	6142 to 6246	104	6439 to 6567	128	6797 to 7006	209	7416 to 7565	149	8704 to 8757	53	8910 to 9364	454	9365 to 9431	66	9505 to 9681	176	9898 to 10341	443	10342 to 10416	74	10560 to 10682	122
Glyma09g39770.1	KEA2	Glyma.09G262000	685 to 2282	1597	2711 to 2882	171	2966 to 3056	90	4273 to 4409	136	4514 to 4573	59	4668 to 4787	119	5023 to 5091	68	5690 to 5755	65	6169 to 6258	89	6785 to 6889	105	7695 to 7823	128	8699 to 8908	209	9601 to 9750	149	10257 to 10310	53	10398 to 10456	58	11085 to 11151	66	11237 to 11413	176	11772 to 11828	56	12340 to 12414	74	13007 to 13129	122
Glyma07g30360.1	KEA3	Glyma.07G184800	358 to 408	50	1521 to 1880	359	2605 to 2706	101	3232 to 3312	80	3545 to 3646	101	4304 to 4381	77	5200 to 5268	68	5472 to 5522	50	6281 to 6394	113	6498 to 6599	101	6700 to 6834	134	7441 to 7622	181	7717 to 7852	135	8255 to 8332	77	8413 to 8514	101	9005 to 9166	161	9598 to 9687	89	9756 to 9917	161	10595 to 10861	266
Glyma08g06890.1	KEA3	Glyma.08G064600	517 to 567	50	1222 to 1581	359	2310 to 2411	101	2929 to 3009	80	3241 to 3342	101	4005 to 4082	77	4953 to 5021	68	5226 to 5276	50	5786 to 5899	113	6005 to 6106	101	6205 to 6339	134	7027 to 7208	181	7302 to 7437	135	7774 to 7851	77	7932 to 8033	101	8526 to 8687	161	9134 to 9223	89	9292 to 9453	161	9623 to 9886	263
Glyma05g36300.1	KEA4	Glyma.05G222500	269 to 512	243	956 to 999	43	1591 to 1649	58	1779 to 1857	78	2056 to 2117	61	2216 to 2291	75	2384 to 2458	74	2676 to 2747	71	2840 to 2923	83	3749 to 3817	68	4361 to 4438	77	4615 to 4703	88	5476 to 5572	96	5656 to 5709	53	6095 to 6190	95	6588 to 6776	188	6873 to 6950	77	7193 to 7237	44	7836 to 7925	89	8024 to 8104	80
Glyma08g03320.1	KEA4	Glyma.08G029300	331 to 574	243	1057 to 1100	43	1691 to 1749	58	1878 to 1956	78	2117 to 2178	61	2351 to 2441	90	2442 to 2516	74	2729 to 2800	71	2898 to 2981	83	4164 to 4232	68	4858 to 4935	77	5100 to 5188	88	5996 to 6092	96	6175 to 6228	53	6571 to 6666	95	7058 to 7246	188	7343 to 7420	77	7663 to 7707	44	8253 to 8342	89	8444 to 8524	80
Glyma09g27940.1	KEA5	Glyma.09G152300	224 to 458	234	2256 to 2299	43	3182 to 3249	67	3374 to 3458	84	3562 to 3623	61	4236 to 4311	75	4486 to 4560	74	5891 to 5962	71	6167 to 6250	83	6349 to 6417	68	6522 to 6599	77	6710 to 6798	88	7367 to 7463	96	7609 to 7912	53	7913 to 8008	95	8623 to 8811	188	8901 to 8978	77	10274 to 10318	44	10395 to 10490	95	11021 to 11059	38
Glyma16g32821.1	KEA5	Glyma.16G203200	193 to 427	234	2103 to 2146	43	3012 to 3079	67	3205 to 3289	84	3398 to 3459	61	4077 to 4152	75	4325 to 4399	74	5890 to 5961	71	6167 to 6250	83	6349 to 6417	68	6522 to 6599	77	6695 to 6783	88	7365 to 7461	96	7550 to 7603	53	7928 to 8023	95	8658 to 8846	188	8936 to 9013	77	11071 to 11115	44	11192 to 11287	95	11847 to 11885	38
Glyma14g10750.1	KEA6	Glyma.14G093900	1 to 484	483	840 to 886	46	2318 to 2376	58	2462 to 2525	63	2617 to 2678	61	2763 to 2838	75	2948 to 3022	74	4259 to 4330	71	4429 to 4512	83	5368 to 5436	68	5550 to 5627	77	5777 to 5865	88	6610 to 6706	96	6919 to 6972	53	7708 to 7803	95	8640 to 8828	188	8912 to 8989	77	9678 to 9722	44	10301 to 10390	89	10529 to 10612	83
Glyma17g34780.1	KEA6	Glyma.17G229700	164 to 440	276	832 to 875	43	1919 to 1977	58	2063 to 2126	63	2219 to 2280	61	2363 to 2438	75	2548 to 2622	74	4272 to 4343	71	4442 to 4525	83	5397 to 5465	68	5582 to 5659	77	5809 to 5897	88	6651 to 6747	96	6957 to 7010	53	7759 to 7854	95	8652 to 8840	188	8927 to 9004	77	9729 to 9773	44	10433 to 10522	89	10795 to 10878	83

## Sheet: Splice site analysis 
HAK/KT/KUP Family
Duplicated Pairs	Exon1	Exon2	Exon3	Exon4	Exon5	Exon6	Exon7	Exon8	Exon9	Exon10	Exon11	Exon12	Exon13
Glyma19g45260.1	176	222	248	41	260	52	114	254	1015
Glyma03g42480.1	179	222	248	41	260	52	114	254	379
Glyma07g04750.1	146	222	248	41	260	52	114	254	1069
Glyma08g19120.1	257	228	248	50	260	52	114	254	522	534
Glyma15g05880.1	254	79	248	50	260	52	114	254	522	534
Glyma05g24530.1	263	228	248	50	260	52	114	254	522	540
Glyma08g07720.1	266	228	248	50	260	52	114	254	522	540
Glyma08g39840.1	254	228	248	50	260	52	114	254	1057
Glyma18g18822.1	1032
Glyma05g37270.1	41	243	248	50	260	52	114	254	1102
Glyma08g02290.1	41	243	248	50	260	52	114	254	1105
Glyma16g26470.1	47	240	245	50	260	52	114	254	1087
Glyma16g05060.1	44	240	245	50	260	52	114	254	1090
Glyma19g28110.1	44	240	245	50	260	52	114	254	1090
Glyma02g39370.1	44	243	245	50	260	52	93	281	1009
Glyma18g06790.1	254	33	260	52	126	254	451	521
Glyma11g27830.1	44	243	245	50	260	52	111	257	1015
Glyma01g03850.1	65	489	53	260	52	123	254	1063
Glyma02g03830.1	41	387	53	260	52	123	254	1063
Glyma18g18810.1	38	492	53	260	52	123	254	1063
Glyma08g39860.1	38	492	53	260	52	123	254	1075
Glyma19g01400.1	38	492	53	260	52	123	254	1063
Glyma13g23960.1	38	492	53	260	52	123	254	1060
Glyma05g26210.1	125	225	245	50	260	167	254	1042
Glyma08g09140.1	125	225	245	50	260	167	254	86	1042
Glyma15g17080.3	122	225	245	50	260	167	1042	1042
Voltage Gated K channels
Duplicated Pairs	Exon1	Exon2	Exon3	Exon4	Exon5	Exon6	Exon7	Exon8	Exon9	Exon10	Exon11	Exon12	Exon13	Exon 14	Exon 15
Glyma06g07840.1	169	99	13	161	37	52	317	209	98	32	185	77	66	152	103
Glyma04g07750.1	169	215	161	57	317	236	98	32	185	74	66	152	103
Glyma15g10140.1	181	215	152	57	317	239	98	32	185	714	133
Glyma13g28900.1	181	215	152	57	317	239	98	32	185	714	133
Glyma08g20030.1	241	218	158	57	317	239	317	185	75	569	118
Glyma12g29190.1	244	218	158	57	317	236	314	262	75	566	112
Glyma04g07380.1	232	365	57	311	245	98	32	185	194	75	554	277
Glyma17g12740.1	151	365	57	317	245	98	36	185	194	75	898
Glyma05g08230.1	163	365	57	317	245	98	36	185	194	75	940
Glyma06g07470.1	220	365	57	311	245	98	41	185	194	75	557	280
Glyma14g15210.1	235	365	57	311	245	98	36	185	194	75	563	256
Glyma17g31250.1	208	365	57	311	245	98	36	185	194	75	563	256
Glyma14g39330.1	310	224	63	339	295	80	98	221	185	75	294	115	241
Glyma02g41040.1	307	224	63	339	295	80	98	221	185	75	294	115	241
TPK/KCO channels
Duplicated Pairs	Exon1	Exon2	Exon3	Exon4	Exon5	Exon6	Exon7	Exon8	Exon9	Exon10	Exon11	Exon12	Exon13	Exon 14	Exon 15
Glyma17g01080.1	901	156
Glyma02g46930.1	898	150
Glyma14g01790.1	120	114	953	150
Glyma02g45510.1	1000	144
Glyma14g03260.1	13	69	147	906	30
Glyma08g08710.1	1144	44	148
Glyma05g25750.1	897	204	147
Glyma19g40890.1	1009	147
Glyma03g38280.1	991	147
HKT Family
Duplicated Pairs	Exon1	Exon2	Exon3
Glyma06g42340.1	1315	213	198
Glyma12g16040.1	1279	201	198
Glyma01g00530.1	1153	204
Glyma07g15590.1	1090	141
KEA Family
Duplicated Pairs	Exon1	Exon2	Exon3	Exon4	Exon5	Exon6	Exon7	Exon8	Exon9	Exon10	Exon11	Exon12	Exon13	Exon 14	Exon 15	Exon16	Exon17	Exon18	Exon 19
Glyma18g46420.1	171	90	136	59	119	68	498	89	104	128	209	149	53	58	66	176	56	74	122
Glyma03g01603.1	171	90	136	59	119	68	65	89	104	128	209	149	53	58	66	176	65	74	122
Glyma07g08031.1	171	90	136	59	119	68	65	89	104	128	209	149	53	454	66	176	443	74	122
Glyma09g39770.1	171	90	136	59	119	68	65	89	105	128	209	149	53	58	66	176	56	74	122
Glyma07g30360.1	50	359	101	80	101	77	68	50	113	101	134	181	77	101	161	89	161	266
Glyma08g06890.1	50	359	101	80	101	77	68	50	113	101	134	181	77	101	161	89	161	263
Glyma05g36300.1	243	43	58	78	61	75	74	71	83	68	77	88	53	95	188	77	44	89	80
Glyma08g03320.1	243	43	58	78	61	90	74	71	83	68	77	88	53	95	188	77	44	89	80
Glyma09g27940.1	234	43	67	84	61	75	74	71	83	68	77	88	53	95	188	77	44	95	38
Glyma16g32821.1	234	43	67	84	61	75	74	71	83	68	77	88	53	95	188	77	44	95	38
Glyma14g10750.1	483	46	58	63	61	75	74	71	83	68	77	88	53	95	188	77	44	89	83
Glyma17g34780.1	276	43	58	63	61	75	74	71	83	68	77	88	53	95	188	77	44	89	83
