# Supplementary material for: In-Depth Genomic and Transcriptomic Analysis of Five K+ Transporter Gene Families in Soybean Confirm Their Differential Expression for Nodulation
Source: Front Plant Sci. 2017 May 23;8:804. doi: 10.3389/fpls.2017.00804 (PMC5440519; doi:10.3389/fpls.2017.00804)
Supplement: Supplementary file 4 [file Table4.xlsx]

## Sheet: Intron Structure
HAK/KT/KUP Family
Transcript Name	Defination	Gene Name	No of introns	Phases	Intron 1	Size	Intron 2	Size	Intron 3	Size	Intron 4	Size	Intron 5	Size	Intron 6	Size	Intron 7	Size	Intron 8	Size	Intron 9	Size	Intron 10	Size	Intron 11	Size	Intron 12	Size	Intron 13	Size	Intron 14	Size	Intron 15	Size	Intron 16	Size	Intron 17	Size	Intron 18	Size	Intron 19	Size
Glyma19g45260.1	HAK5	Glyma.19G263100	8	0,1	222-298	76	522 to 2921	2399	3171 to 3417	246	3460 to 3583	123	3845 to 3922	77	3976 to 4236	260	4352 to 4467	115	4723 to 4897	174
Glyma03g42480.1	HAK5	Glyma.03G264100	8	0,1	246 to 340	94	564 to 2740	2176	2990 to 3230	240	3273 to 3369	96	3631 to 3708	77	3762 to 4136	374	3762 to 4136	374	4635 to 4744	109
Glyma07g04750.1	HAK5	Glyma.07G042500	8	0,1	319 to 894	575	1118 to 1542	424	1792 to 2130	338	2173 to 2267	94	2529 to 2644	115	2698 to 3152	454	3268 to 3376	108	3632 to 3761	129
Glyma08g19120.1	KUP7	Glyma.08G179100	9	0,1,2	532 to 1066	534	1296 to 1376	80	1626 to 1830	204	1882 to 2217	335	2479 to 2855	376	2909 to 3020	111	3136 to 3220	84	3476 to 4120	644	4644 to 4930	286
Glyma15g05880.1	KUP7	Glyma.15G053400	9	0,1,2	472 to 1142	670	1372 to 1451	79	1701 to 1906	205	1958 to 2290	332	2552 to 2911	359	2965 to 3076	111	3192 to 3275	83	3531 to 4218	687	4742 to 5019	277
Glyma05g24530.1	KUP7	Glyma.05G117500	9	0,1,2	512 to 801	289	1031 to 1112	81	1362 to 1519	157	1571 to 1970	399	2232 to 2767	535	2821 to 2925	104	3041 to 3145	104	3401 to 4177	776	4701 to 5127	426
Glyma08g07720.1	KUP7	Glyma.08G072500	9	0,1,2	515 to 807	292	1037 to 1125	88	1375 to 1569	194	1621 to 2011	390	2273 to 2891	618	2945 to 3049	104	3165 to 3270	105	3526 to 4339	813	4863 to 5291	428
Glyma08g39840.1	NA	Glyma.08G288400	8	0,1,2	690 to 1306	616	1536 to 1630	94	1880 to 2147	267	2199 to 2894	695	3156 to 4111	955	4165 to 4281	116	4397 to 4526	129	4782 to 6004	1222
Glyma18g18822.1	NA	Glyma.18G136600	0
Glyma05g37270.1	TRH1	Glyma.05G213100	8	0,1,2	216 to 907	691	1152 to 1251	99	1501 to 1626	125	1678 to 2479	801	2741 to 2820	79	2874 to 3545	671	3661 to 4935	1274	5191 to 6073	882
Glyma08g02290.1	TRH1	Glyma.08G019600	8	0,1,2	245 to 974	729	1219 to 1321	102	1571 to 1698	127	1750 to 2540	790	2802 to 2878	76	2932 to 3584	662	3700 to 5245	1545	5501 to 6787	1286
Glyma16g26470.1	KUP3	Glyma.16G148800	8	0,1,2	156 to 1005	849	1247 to 1338	91	1585 to 2144	559	2196 to 2305	109	2567 to 2723	156	2777 to 2928	151	3044 to 3140	96	3396 to 4001	605
Glyma16g05060.1	KUP3	Glyma.16G046200	8	0,1,2	228 to 641	413	883 to 986	103	1233 to 1381	148	1433 to 1542	109	1804 to 1981	177	2035 to 2422	387	2538 to 2625	87	2881 to 3473	592
Glyma19g28110.1	KUP3	Glyma.19G105900	8	0,1,2	215 to 740	525	982 to 1078	96	1325 to 1474	149	1526 to 1629	103	1891 to 2081	190	2135 to 2525	390	2641 to 2729	88	2985 to 3517	532
Glyma02g39370.1	GmKT1	Glyma.02G228500	8	0,1,2	210 to 970	760	1215 to 1720	505	1967 to 3242	1275	3294 to 3369	75	3631 to 3739	108	3793 to 3901	108	3996 to 4072	3676	4355 to 4435	80
Glyma18g06790.1	GmKT1	Glyma.18G060800	7	0,1,2	256 to 611	355	646 to 729	83	991 to 1070	79	1124 to 1227	103	1355 to 1420	65	1676 to 1751	75	2204 to 2244	40
Glyma11g27830.1	GmKT1	Glyma.11G169900	8	0,1,2	187 to 941	754	1186 to 1745	559	1992 to 2339	347	2391 to 2474	83	2736 to 2814	78	2868 to 2977	109	3090 to 3169	79	3426 to 3503	77
Glyma08g06060.1	KUP6	Glyma.08G056100	8	0,1,2	298 to 572	274	799 to 896	97	1140 to 1224	84	1282 to 1389	116	1441 to 1551	110	1866 to 1956	90	2075 to 2171	96	2427 to 2504	77
Glyma01g03850.1	KUP6	Glyma.01G031800	7	0,1,2	328 to 464	136	955 to 1715	760	1770 to 3394	1624	3656 to 3739	83	3793 to 4082	289	4207 to 4295	88	4551 to 4845	294
Glyma02g03830.1	KUP6	Glyma.02G033600	7	0,1,2	43 to 182	139	571 to 3536	2965	3591 to 4718	1127	4980 to 5062	82	5116 to 5383	267	5508 to 5597	89	5853 to 6439	586
Glyma18g18810.1	KUP6	Glyma.18G136500	7	0,1,2	604 to 722	118	1216 to 1303	87	1358 to 3002	1644	3264 to 3345	81	3399 to 4343	944	4468 to 4564	96	4820 to 5196	376
Glyma08g39860.1	KUP6	Glyma.08G288500	7	0,1,2	335 to 444	109	938 to 1028	90	1083 to 2873	1790	3135 to 3222	87	3276 to 4632	1356	4757 to 4943	186	5199 to 5587	388
Glyma19g01400.1	NA	Glyma.19G010900	7	0,1,2	556 to 833	277	1327 to 1682	355	1737 to 3699	1962	3961 to 4054	93	4108 to 4747	639	4872 to 4967	95	5223 to 5760	537
Glyma13g23960.1	NA	Glyma.13G170700	7	0,1,2	538 to 676	138	1170 to 1455	285	1510 to 3425	1915	3687 to 3778	91	3832 to 4533	701	4658 to 4754	96	5010 to 5342	332
Glyma05g26210.1	KUP10	Glyma.05G131800	7	0,1,2	967 to 1699	732	1926 to 2462	536	2709 to 4350	1641	4402 to 4528	126	4790 to 4902	112	5071 to 5958	887	6214 to 8530	2316
Glyma08g09140.1	KUP10	Glyma.08G086300	8	0,1,2	1082 to 1859	777	2086 to 2608	522	2855 to 3924	1069	3976 to 4102	126	4364 to 4474	110	4643 to 5577	934	5833 to 6406	571	6494 to 7179	685
Glyma09g05830.1	KUP10	Glyma.09G052700	7	0,1,2	1032 to 2192	1160	2419 to 2894	475	3141 to 3704	563	3756 to 3903	147	4165 to 4281	116	4450 to 6433	1983	6689 to 7287	598
Glyma15g17080.3	NA	Glyma.15G159000	7	0,1,2	1157 to 2463	1306	2690 to 3162	472	3409 to 3994	585	4046 to 4195	113	4457 to 4575	118	4744 to 7343	2599	7599 to 8181	582
Glyma08g09720.1	GmKT1	Glyma.08G091900	7	0,1,2	184 to 288	104	518 to 1237	719	1460 to 1574	114	1626 to 2349	723	2611 to 3430	819	3484 to 3577	93	3948 to 4363	415
Voltage gated K Channel
Glyma06g07840.1	ATKC1	Glyma.06G074600	14	0,1,2	171 to 261	90	362 to 409	47	424 to 709	285	872 to 980	108	1019 to 1501	482	1555 to 1641	86	1960 to 2676	716	2887 to 3019	132	3119 to 3198	79	3232 to 3862	630	4049 to 4285	236	4364 to 5205	841	5273 to 5827	554	5981 to 6182	201
Glyma04g07750.1	ATKC1	Glyma.04G073500	12	0,1,2	171 to 260	89	477 to 619	142	782 to 1588	806	1647 to 1760	113	2079 to 2850	771	3088 to 3193	105	3293 to 3368	75	3402 to 4073	671	4260 to 4498	238	4574 to 5385	811	5453 to 5988	535	6142 to 6426	284
Glyma08g24960.1	KAT1	Glyma.08G232100	10	0,1,2	252 to 371	119	588 to 866	278	1023 to 1113	90	1172 to 1761	589	2080 to 4585	2505	4826 to 5299	473	5399 to 5499	100	5533 to 5643	110	5830 to 6088	258	6657 to 6827	170
Glyma15g10140.1	KAT1	Glyma.15G094600	10	0,1,2	711 to 805	94	1022 to 1105	83	1259 to 1362	103	1421 to 1524	103	1843 to 2205	362	2446 to 2597	150	2697 to 2800	103	2834 to 2921	87	3108 to 3232	124	3948 to 4143	195
Glyma13g28900.1	KAT1	Glyma.13G217800	10	0,1,2	728 to 822	94	1039 to 1122	83	1276 to 1379	103	1438 to 1541	103	1860 to 2221	361	2462 to 2626	164	2726 to 2829	103	2863 to 2950	87	3137 to 3261	776	3977 to 4159	182
Glyma08g20030	AKT2/3	Glyma.08G187600	10	0,1,2	516 to 814	298	1034 to 2505	1471	2665 to 2755	90	2814 to 3339	525	3658 to 4144	486	4385 to 4530	145	4849 to 4939	90	5126 to 5372	246	5449 to 5554	105	6125 to 6421	296
Glyma12g29190.1	AKT2/3	Glyma.12G170500	10	0,1,2	517 to 828	311	1048 to 3134	2086	3294 to 3384	90	3443 to 3736	293	4055 to 4527	472	4768 to 4850	82	5166 to 5255	89	5442 to 5704	262	5887 to 6453	566	6454 to 6662	208
Glyma04g07380.1		Glyma.04G069400	11	0,1,2	320 to 1684	1328	2051 to 2395	344	2454 to 2718	264	3031 to 3307	276	3554 to 3849	295	3949 to 4172	223	4206 to 4300	94	4487 to 4642	155	4838 to 4933	95	5010 to 5124	114	5680 to 6261	581
Glyma17g12740.1	AKT1	Glyma.17G118300	10	0,1,2	299 to 1380	1081	1747 to 1848	101	1907 to 1999	92	2401 to 2646	245	2647 to 2751	104	2851 to 2992	141	3030 to 3117	87	3304 to 3792	488	3988 to 4087	99	4164 to 5792	1628
Glyma05g08230.1	AKT1	Glyma.05G010600	10	0,1,2	273 to 1315	1042	1682 to 1769	87	1828 to 1918	90	2237 to 2319	82	2566 to 2670	104	2770 to 2911	141	2949 to 3030	81	3217 to 3747	530	3943 to 4043	100	4120 to 5813	1693
Glyma06g07470.1	AKT1	Glyma.06G071100	11	0,1,2	374 to 821	447	1188 to 1291	103	1350 to 1581	231	1894 to 2451	557	2698 to 2995	297	3095 to 3338	243	3381 to 3468	87	3655 to 3834	179	4030 to 4125	95	4202 to 4361	159	4920 to 5484	564
Glyma14g15210.1	AKT1	Glyma.14G126500	11	0,1,2	507 to 1376	869	1743 to 2677	934	2736 to 2834	98	3147 to 3488	341	3735 to 4026	291	4126 to 4523	397	4561 to 4678	117	4865 to 12133	7268	12329 to 12432	103	12509 to 12989	480	13554 to 14149	595
Glyma17g31250.1	AKT1	Glyma.17G207900	11	0,1,2	300 to 1199	899	1566 to 2352	786	2411 to 2510	99	2823 to 3169	337	3416 to 3700	284	3800 to 4203	403	4241 to 4358	117	4545 to 5269	724	5465 to 5568	103	5645 to 6108	463	6673 to 7412	739
Glyma05g33660.3	NA	Glyma.05G247500	9	0,1,2	7235 to 7305	70	8237 to 8377	140	8459 to 9250	791	9350 to 9838	12	10061 to 10481	420	10671 to 11035	364	11112 to 11212	100	11508 to 11687	179	11828 to 11924	96
Glyma14g39330.1	SKOR	Glyma.14G212500	12	0,1,2	754 to 3222	2468	3448 to 3907	459	3972 to 4979	1007	5320 to 5557	237	5854 to 6857	1003	6939 to 7465	526	7565 to 7953	388	8176 to 8364	188	8551 to 8704	153	8781 to 8875	94	9171 to 9352	181	9469 to 9950	481
Glyma02g41040.1	SKOR	Glyma.02G243400	12	0,1,2	711 to 2936	2225	3162 to 3352	190	3417 to 4235	818	4576 to 4830	254	5127 to 6062	935	6144 to 6702	558	6802 to 7195	393	7418 to 7606	188	7793 to 7941	148	8018 to 8111	93	8407 to 8583	176	8700 to 9108	408
TPK/KCO Channel
Glyma17g01080.1	KCO1	Glyma.17G006800	1	2	2289 to 2435	164
Glyma02g46930.1	KCO1	Glyma.02G299700	1	2	2524 to 2621	97
Glyma14g01790.1	KCO1	Glyma.14G014100	3	1,2	122 to 1028	906	1144 to 1363	219	2318 to 2415	97
Glyma02g45510.1	KCO6	Glyma.02G285700	1	2	1265 to 1820	555
Glyma14g03260.1	KCO6	Glyma.14G028700	4	0,1,2	84 to 216	132	287 to 538	251	687 to 1017	330	1925 to 2450	525
Glyma08g08710.1	KCO6	Glyma.08G082200	2	2	1443 to 3805	2362	3851 to 7327	3476
Glyma05g25750.1	KCO6	Glyma.05G127500	2	1,2	899 to 929	30	1135 to 7173	6038
Glyma19g40890.1	KCO5	Glyma.19G221000	2	2	1099 to 1974	875
Glyma03g38280.1	KCO5	Glyma.03G223900	1	2	993 to 1874	881
HKT
Glyma06g42340.1	HKT1	Glyma.06G271600	2	1,2	1400 to 4650	3250	4865 to 5349	493
Glyma12g16040.1	HKT1	Glyma.12G133400	2	2,0	1319 to 3832	2513	4035 to 4751	716
Glyma01g00530.1	HKT1	Glyma.01G002300	2	2,0	1155 to 3788	2633	3994 to 4084	90
Glyma07g15590.1	HKT1	Glyma.07G130100	2	2	1207 to 3570	2363
KEA
Glyma18g46420.1	KEA1	Glyma.18G230100	19	0,1,2	2186 to 2609	423	2782 to 2864	82	2956 to 4076	1120	4214 to 4317	103	4378 to 4471	93	4592 to 4929	337	4999 to 5582	583	5649 to 6147	498	6238 to 6512	274	6618 to 7893	1275	8023 to 8791	768	9002 to 9722	720	9873 to 11234	1361	11289 to 11378	89	11438 to 12082	644	12150 to 12234	84	12412 to 12766	354	12824 to 13297	473	13373 to 13475	102
Glyma03g01603.1	KEA1	Glyma.03G014000	19	0,1,2	2133 to 2469	336	2642 to 2707	65	2799 to 3230	431	3368 to 3454	86	3515 to 3628	113	3749 to 3934	185	4004 to 5191	1155	5258 to 5555	297	5646 to 7943	2297	8049 to 8242	193	8372 to 8601	229	8812 to 9209	397	9360 to 10135	775	10190 to 10282	92	10342 to 10884	542	10952 to 11024	72	11202 to 11366	164	11424 to 11808	384	11884 to 12027	143
Glyma07g08031.1	KEA1	Glyma.07G073700	19	0,1,2	2168 to 2506	338	2679 to 2745	66	2837 to 3265	428	3403 to 3492	89	3553 to 3665	112	3786 to 4104	318	4174 to 5008	834	5075 to 5375	300	5466 to 6141	995	6247 to 6438	191	6568 to 6796	228	7007 to 7415	408	7566 to 8703	1137	8758 to 8850	92	8910 to 9364	454	9432 to 9504	72	9682 to 9840	158	9898 to 10341	443	10417 to 10559	142
Glyma09g39770.1	KEA2	Glyma.09G262000	19	0,1,2	2283 to 2710	427	2883 to 2965	82	3057 to 4272	1215	4410 to 4513	103	4574 to 4667	93	4788 to 5022	234	5092 to 5689	597	5756 to 6168	412	6259 to 6784	525	6890 to 7694	804	7824 to 8698	874	8909 to 9600	691	9751 to 10256	505	10311 to 10397	86	10457 to 11084	627	11152 to 11236	84	11414 to 11771	357	11829 to 12339	510	12415 to 13006	591
Glyma07g30360.1	KEA3	Glyma.07G184800	18	0,1,2	409 to 1520	1111	1881 to 2604	723	2707 to 3231	524	3313 to 3544	231	3647 to 4303	656	4382 to 5199	817	5269 to 5471	202	5523 to 6280	757	6395 to 6497	102	6600 to 6699	99	6835 to 7440	605	7623 to 7716	93	7853 to 8254	401	8333 to 8412	79	8515 to 9004	489	9167 to 9597	430	9688 to 9755	67	9918 to 10594	676
Glyma08g06890.1	KEA3	Glyma.08G064600	18	0,1,2	568 to 1221	653	1582 to 2309	727	2412 to 2928	516	3010 to 3240	230	3343 to 4004	661	4083 to 4952	869	5022 to 5225	203	5277 to 5785	508	5900 to 6004	104	6107 to 6204	97	6340 to 7026	686	7209 to 7301	92	7438 to 7773	335	7852 to 7931	79	8034 to 8525	491	8688 to 9133	445	9224 to 9291	67	9454 to 9622	168
Glyma05g36300.1	KEA4	Glyma.05G222500	19	0,1,2	513 to 955	442	1000 to 1590	590	1650 to 1778	128	1858 to 2055	197	2118 to 2215	97	2292 to 2383	91	2459 to 2675	216	2748 to 2839	91	2924 to 3748	824	3818 to 4360	542	4439 to 4614	175	4704 to 5475	771	5573 to 5655	82	5710 to 6094	384	6191 to 6587	396	6777 to 6872	9	6951 to 7192	241	7238 to 7835	597	7926 to 8023	97
Glyma08g03320.1	KEA4	Glyma.08G029300	19	0,1,2	575 to 1056	481	1101 to 1690	589	1750 to 1877	127	1957 to 2116	159	2179 to 2274	95	2351 to 2441	90	2517 to 2728	211	2801 to 2897	96	2982 to 4163	1181	4233 to 4857	624	4936 to 5099	163	5189 to 5995	806	6093 to 6174	81	6229 to 6570	341	6667 to 7057	390	7247 to 7342	95	7421 to 7662	241	7708 to 8252	544	8343 to 8443	100
Glyma09g27940.1	KEA5	Glyma.09G152300	19	0,1,2	459 to 2255	1796	2300 to 3181	881	3250 to 3373	123	3459 to 3561	103	3624 to 4235	614	4312 to 4485	173	4561 to 5890	1326	5963 to 6166	203	6251 to 6348	97	6418 to 6521	103	6600 to 6709	109	6799 to 7366	567	7464 to 7554	90	7609 to 7912	303	8009 to 8622	613	8812 to 8900	88	8979 to 10273	1294	10319 to 10394	75	10491 to 11020	529
Glyma16g32821.1	KEA5	Glyma.16G203200	19	0,1,2	428 to 2102	1674	2147 to 3011	864	3080 to 3204	124	3290 to 3397	107	3460 to 4076	616	4153 to 4324	171	4400 to 5889	1489	5962 to 6166	204	6251 to 6348	97	6418 to 6521	103	6600 to 6694	94	6784 to 7364	580	7462 to 7549	87	7604 to 7927	323	8024 to 8657	633	8847 to 8935	88	9014 to 11070	2056	11116 to 11191	75	11288 to 11846	558
Glyma14g10750.1	KEA6	Glyma.14G093900	19	0,1,2	485 to 839	354	887 to 2317	1430	2377 to 2461	84	2526 to 2616	90	2679 to 2762	83	2839 to 2947	108	3023 to 4258	1235	4331 to 4428	97	4513 to 5367	854	5437 to 5549	112	5628 to 5776	148	5866 to 6609	743	6707 to 6918	274	6973 to 7707	734	7804 to 8639	835	8829 to 8911	82	8990 to 9677	687	9723 to 10300	577	10391 to 10528	137
Glyma17g34780.1	KEA6	Glyma.17G229700	19	0,1,2	441 to 831	390	876 to 1918	1042	1978 to 2062	84	2127 to 2218	91	2281 to 2362	81	2439 to 2547	108	2623 to 4271	1648	4344 to 4441	97	4526 to 5396	870	5466 to 5581	115	5660 to 5808	148	5898 to 6650	752	6748 to 6956	208	7011 to 7758	747	7855 to 8651	796	8841 to 8926	85	9005 to 9728	723	9774 to 10432	958	10523 to 10794	271

## Sheet: Intron Sizes
HAK/KT/KUP
Gene Pairs	Intron 1	Intron 2	Intron 3	Intron 4	Intron 5	Intron 6	Intron 7	Intron 8	Intron 9
Glyma19g45260.1	76	2399	246	123	77	260	115	174
Glyma03g42480.1	94	2176	240	96	77	374	374	109
Glyma07g04750.1	575	424	338	94	115	454	108	129
Glyma08g19120.1	534	80	204	335	376	111	84	644	286
Glyma15g05880.1	670	79	205	332	359	111	83	687	277
Glyma05g24530.1	289	81	157	399	535	104	104	776	426
Glyma08g07720.1	292	88	194	390	618	104	105	813	428
Glyma08g39840.1	616	94	267	695	955	116	129	1222
Glyma18g18822.1	NO Intron
Glyma05g37270.1	691	99	125	801	79	671	1274	882
Glyma08g02290.1	729	102	127	790	76	662	1545	1286
Glyma16g26470.1	849	91	559	109	156	151	96	605
Glyma16g05060.1	413	103	148	109	177	387	87	592
Glyma19g28110.1	525	96	149	103	190	390	88	532
Glyma02g39370.1	760	505	1275	75	108	108	3676	80
Glyma18g06790.1	355	83	79	103	65	75	40
Glyma11g27830.1	754	559	347	83	78	109	79	77
Glyma01g03850.1	136	760	1624	83	289	88	294
Glyma02g03830.1	139	2965	1127	82	267	89	586
Glyma18g18810.1	118	87	1644	81	944	96	376
Glyma08g39860.1	109	90	1790	87	1356	186	388
Glyma19g01400.1	277	355	1962	93	639	95	537
Glyma13g23960.1	138	285	1915	91	701	96	332
Glyma05g26210.1	732	536	1641	126	112	887	2316
Glyma08g09140.1	777	522	1069	126	110	934	571
Glyma15g17080.3	1160	475	563	147	116	1983	598
Voltage gated K channels
Gene Names	Intron 1	Intron 2	Intron 3	Intron 4	Intron 5	Intron 6	Intron 7	Intron 8	Intron 9	Intron 10	Intron 11	Intron 12	Intron 13	Intron 14
Glyma06g07840.1	90	47	285	108	482	86	716	132	79	630	236	841	554	201
Glyma04g07750.1	89	142	806	113	771	105	75	671	238	811	535	284
Glyma15g10140.1	94	83	103	103	362	150	103	87	124	195
Glyma13g28900.1	94	83	103	103	361	164	103	87	776	182
Glyma08g20030.1	298	1471	90	525	486	145	90	246	105	296
Glyma12g29190.1	311	2086	90	293	472	82	89	262	566	208
Glyma04g07380.1	1328	344	264	276	295	223	94	155	95	114	581
Glyma17g12740.1	1081	101	92	245	104	141	87	488	99	1628
Glyma05g08230.1	1042	87	90	82	104	141	81	530	100	1693
Glyma06g07470.1	447	103	231	557	297	243	87	179	95	159	564
Glyma14g15210.1	869	934	98	341	291	397	117	7268	103	480	595
Glyma17g31250.1	899	786	99	337	284	403	117	724	103	463	739
Glyma14g39330.1	2468	459	1007	237	1003	526	388	188	153	94	181	481
Glyma02g41040.1	2225	190	818	254	935	558	393	188	148	93	176	408
TPK/KCO
Gene Names	Intron 1	Intron 2	Intron 3	Intron 4
Glyma17g01080.1	164
Glyma02g46930.1	97
Glyma14g01790.1	906	219	97
Glyma02g45510.1	555
Glyma14g03260.1	132	251	330	525
Glyma08g08710.1	2362	3476
Glyma05g25750.1	30	6038
Glyma19g40890.1	875
Glyma03g38280.1	881
HKT
Glyma06g42340.1	3250	493
Glyma12g16040.1	2513	716
Glyma01g00530.1	2633	90
Glyma07g15590.1	2363
HKT
Gene Names	Intron 1	Intron 2
Glyma06g42340.1	3250	493
Glyma12g16040.1	2513	716
Glyma01g00530.1	2633	90
Glyma07g15590.1	2363
KEA Family
Transcript Name	Intron 1	Intron 2	Intron 3	Intron 4	Intron 5	Intron 6	Intron 7	Intron 8	Intron 9	Intron 10	Intron 11	Intron 12	Intron 13	Intron 14	Intron 15	Intron 16	Inton 17	Intron 18	Intron 19
Glyma18g46420.1	423	82	1120	103	93	337	583	498	274	1275	768	720	1361	89	644	84	354	473	102
Glyma03g01603.1	336	65	431	86	113	185	1155	297	2297	193	229	397	775	92	542	72	164	384	143
Glyma07g08031.1	338	66	428	89	112	318	834	300	995	191	228	408	1137	92	454	72	158	443	142
Glyma09g39770.1	427	82	1215	103	93	234	597	412	525	804	874	691	505	86	627	84	357	510	591
Glyma07g30360.1	1111	723	524	231	656	817	202	757	102	99	605	93	401	79	489	430	67	676
Glyma08g06890.1	653	727	516	230	661	869	203	508	104	97	686	92	335	79	491	445	67	168
Glyma05g36300.1	442	590	128	197	97	91	216	91	824	542	175	771	82	384	396	9	241	597	97
Glyma08g03320.1	481	589	127	159	95	90	211	96	1181	624	163	806	81	341	390	95	241	544	100
Glyma09g27940.1	1796	881	123	103	614	173	1326	203	97	103	109	567	90	303	613	88	1294	75	529
Glyma16g32821.1	1674	864	124	107	616	171	1489	204	97	103	94	580	87	323	633	88	2056	75	558
Glyma14g10750.1	354	1430	84	90	83	108	1235	97	854	112	148	743	274	734	835	82	687	577	137
Glyma17g34780.1	390	1042	84	91	81	108	1648	97	870	115	148	752	208	747	796	85	723	958	271
