# Supplementary material for: In-Depth Genomic and Transcriptomic Analysis of Five K+ Transporter Gene Families in Soybean Confirm Their Differential Expression for Nodulation
Source: Front Plant Sci. 2017 May 23;8:804. doi: 10.3389/fpls.2017.00804 (PMC5440519; doi:10.3389/fpls.2017.00804)
Supplement: Supplementary file 5 [file Table5.xlsx]

## Sheet: Orthologs
HAK/KT/KUP
Gene Names	A. thaliana ortholg1	A. thaliana ortholg 2	V. vinifera	M. truncatula Ortholog 1	M. truncatula Ortholog 2	M. truncatula Ortholog 3	P. vulgaris ortholog 1	P. vulgaris ortholog 2	P. trichocarpa ortholog 1	P. trichocarpa ortholog 2	P. trichocarpa ortholog 3
Glyma.01G031800	AT1G70300		GSVIVG01020217001	Medtr5g034500			Phvul.002G072300
Glyma.02G033600	AT1G70300			Medtr5g034500
Glyma.02G228500	AT2G30070		GSVIVG01024703001	Medtr5g071630	Medtr5g71827	Medtr5g071860	Phvul.008G259600		Potri.009G073500
Glyma.03G264100	AT4G13420		GSVIVG01011951001						Potri.001G045200,	Potri.001G069600	Potri.T134000
Glyma.05G117500	AT5G09400		GSVIVG01038736001	Medtr5g070670			Phvul.002G208700		Potri.001G205500	Potri.003G023900
Glyma.05G131800	AT1G31120	AT2G35060	GSVIVG01012114001	Medtr4g094660			Phvul.002G191100		Potri.001G123800	Potri.003G109700
Glyma.05G213100	AT4G23640		GSVIVG01019445001	Medtr8g099090			Phvul.002G294700		Potri.003G133900
Glyma.07G042500	AT4G13420		GSVIVG01011951001						Potri.001G045200	Potri.001G069600	Potri.T134000
Glyma.08G019600	AT4G23640		GSVIVG01019445001	Medtr8g099090			Phvul.002G294700		Potri.003G133900
Glyma.08G056100			GSVIVG01008480001	Medtr8g107510			Phvul.002G331700		Potri.015G034200
Glyma.08G072500	AT5G09400		GSVIVG01038736001	Medtr5g070670			Phvul.002G208700		Potri.001G205500	Potri.003G023900
Glyma.08G086300	AT1G31120	AT2G35060	GSVIVG01012114001	Medtr4g094660			Phvul.002G191100		Potri.001G123800	Potri.003G109700
Glyma.08G091900			GSVIVG01011572001				Phvul.002G185300		Potri.008G140800	Potri.010G100800
Glyma.08G179100	AT5G09400		GSVIVG01038736001	Medtr2g008820			Phvul.006G206600		Potri.001G205500	Potri.003G023900
Glyma.08G288400	AT1G60160		GSVIVG01020219001	Medtr8g063840			Phvul.003G052800		Potri.010G094400
Glyma.08G288500			GSVIVG01020217001				Phvul.003G052900
Glyma.09G052700	AT1G31120	AT2G35060	GSVIVG01012114001				Phvul.009G241000
Glyma.11G169900	AT2G30070		GSVIVG01024703001
Glyma.13G170700	AT5G14880		GSVIVG01032503001	Medtr6g007697			Phvul.004G018100		Potri.008G147400	Potri.010G094300
Glyma.15G053400	AT5G09400		GSVIVG01038736001	Medtr2g008820			Phvul.006G206600		Potri.001G205500	Potri.003G023900
Glyma.15G159000	AT1G31120	AT2G35060	GSVIVG01012114001				Phvul.009G241000
Glyma.16G046200	AT3G02050		GSVIVG01032959001	Medtr6g033165			Phvul.001G099600		Potri.002G237500	Potri.014G144900
Glyma.16G148800			GSVIVG01032959001
Glyma.18G060800			GSVIVG01024703001
Glyma.18G136500			GSVIVG01020217001				Phvul.003G052900
Glyma.18G136600							Phvul.009G212700
Glyma.19G010900	AT5G14880		GSVIVG01032503001	Medtr6g007697			Phvul.004G018100			Potri.008G147400	Potri.010G094300
Glyma.19G105900	AT3G02050		GSVIVG01032959001	Medtr6g033165			Phvul.001G099600			Potri.002G237500	Potri.014G144900
Glyma.19G263100	AT4G13420		GSVIVG01011951001	Medtr4g099260			Phvul.009G212900	Phvul.009G262700	Potri.T134000	Potri.001G045200	Potri.001G069600
Voltage gated channels
Gene Names	A. thaliana ortholg1	A. thaliana ortholg 2	V. vinifera	M. truncatula	P. vulgaris	P. trichocarpa ortholog 1	P. trichocarpa ortholog 2
Glyma.02G243400	AT3G02850		GSVIVG01030667001	Medtr5g077770	Phvul.008G238100	Potri.004G083300	Potri.017G135400
Glyma.04G069400				Medtr3g107720	Phvul.009G095700
Glyma.04G073500	AT4G32650		GSVIVG01035748001	Medtr3g108320	Phvul.009G099300	Potri.006G245000
Glyma.05G010600	AT2G26650		GSVIVG01015479001	Medtr4g113530	Phvul.003G160800	Potri.006G154600	Potri.018G071400
Glyma.06G071100				Medtr3g107720	Phvul.009G095700
Glyma.06G074600	AT4G32650		GSVIVG01035748001	Medtr3g108320	Phvul.009G099300	Potri.006G245000
Glyma.08G187600	AT4G22200		GSVIVG01022866001	Medtr2g006870	Phvul.006G215700	Potri.003G018800
Glyma.08G232100	AT4G18290	AT5G46240	GSVIVG01021445001		Phvul.011G181800	Potri.004G132200
Glyma.12G170500	AT4G22200		GSVIVG01022866001	Medtr2g006870	Phvul.006G215700	Potri.003G018800
Glyma.13G217800	AT4G18290	AT5G46240	GSVIVG01021445001	Medtr2g019530	Phvul.006G164300	Potri.004G132200
Glyma.14G126500				Medtr1g011755	Phvul.001G053200
Glyma.14G212500	AT3G02850		GSVIVG01030667001	Medtr5g077770	Phvul.008G238100	Potri.004G083300	Potri.017G135400
Glyma.15G094600	AT4G18290	AT5G46240	GSVIVG01021445001	Medtr2g019530	Phvul.006G164300	Potri.004G132200
Glyma.17G118300	AT2G26650		GSVIVG01015479001	Medtr4g113530	Phvul.003G160800	Potri.006G154600	Potri.018G071400
Glyma.17G207900				Medtr1g011755	Phvul.001G053200
TPK/KCO
Gene Names	V. vinifera Ortholog 1	V. vinifera Ortholog 2	V. vinifera Ortholog 3	M. truncatula	P. vulgaris	P. trichocarpa Ortholog 1	P. trichocarpa Ortholog 2	A. thaliana Ortholog 1	A. thaliana Ortholog 2
Glyma.02G285700	GSVIVG01020867001			Medtr5g091565	Phvul.L005900	Potri.002G059200	Potri.005G203000
Glyma.02G299700	GSVIVG01014660001	GSVIVG01014661001	GSVIVG01014662001	Medtr5g095650	Phvul.008G278400	Potri.001G366800	Potri.008G004600	AT5G55630
Glyma.03G223900			GSVIVG01028259001	Medtr7g110600	Phvul.001G217800	Potri.002G187600	Potri.014G113700	AT4G01840
Glyma.05G127500				Medtr4g094582	Phvul.002G197400	Potri.001G352500	Potri.011G079100	AT4G18160	AT5G46370
Glyma.08G082200			GSVIVG01028259001	Medtr4g094582	Phvul.002G197400	Potri.001G352500	Potri.011G079100	AT4G18160	AT5G46370
Glyma.14G014100	GSVIVG01014662001	GSVIVG01014661001	GSVIVG01014660001	Medtr5g095650	Phvul.008G278400	Potri.001G366800	Potri.008G004600	AT5G55630
Glyma.14G028700		GSVIVG01020867001			Phvul.L005900	Potri.002G059200	Potri.005G203000
Glyma.17G006800				Medtr4g133870	Phvul.003G085800
Glyma.19G221000	GSVIVG01028259001			Medtr7g110600	Phvul.001G217800	Potri.002G187600	Potri.014G113700	AT4G01840
HKT
Gene Names	A. thaliana	V. vinifera Ortholog 1	V. vinifera Ortholog 2	V. vinifera Ortholog 3	V. vinifera Ortholog4	M. truncatula	P. trichocarpa	P. vulgaris
Glyma.01G002300	AT4G10310	GSVIVG01010919001	GSVIVG01010921001	GSVIVG01010922001	GSVIVG01010937001	Medtr6g092970	Potri.018G132200
Glyma.06G271600	AT4G10310	GSVIVG01010919001	GSVIVG01010921001	GSVIVG01010922001	GSVIVG01010937001	Medtr6g092970	Potri.018G132200	Phvul.004G177200
Glyma.07G130100	AT4G10310	GSVIVG01010919001	GSVIVG01010921001	GSVIVG01010922001	GSVIVG01010937001	Medtr6g092970	Potri.018G132200
Glyma.12G133400	AT4G10310	GSVIVG01010919001	GSVIVG01010921001	GSVIVG01010922001	GSVIVG01010937001	Medtr6g092970	Potri.018G132200	Phvul.004G177200
KEA
Gene Names	A. thaliana ortholg1	A. thaliana ortholg 2	V. vinifera	M. truncatula	P. vulgaris	P. trichocarpa ortholog 1	P. trichocarpa ortholog 2
Glyma.03G014000	AT1G01790	AT4G00630	GSVIVG01026846001	Medtr8g031550	Phvul.010G095600	Potri.002G157200	Potri.014G080800
Glyma.05G222500	AT2G19600		GSVIVG01015222001	Medtr8g101640	Phvul.002G304300	Potri.006G230400	Potri.018G054100
Glyma.07G073700	AT1G01790	AT4G00630	GSVIVG01026846001	Medtr8g031550	Phvul.010G095600	Potri.002G157200	Potri.014G080800
Glyma.07G184800	AT4G04850		GSVIVG01005667001	Medtr4g092790	Phvul.002G216200	Potri.009G080800
Glyma.08G029300	AT2G19600		GSVIVG01015222001	Medtr8g101640	Phvul.002G304300	Potri.006G230400	Potri.018G054100
Glyma.08G064600	AT4G04850		GSVIVG01005667001	Medtr4g092790	Phvul.002G216200	Potri.009G080800
Glyma.09G152300	AT5G51710		GSVIVG01018483001	Medtr0050s0160	Phvul.004G125900	Potri.012G130500	Potri.015G132400
Glyma.09G262000	AT1G01790	AT4G00630	GSVIVG01026846001		Phvul.008G067800	Potri.002G157200	Potri.014G080800
Glyma.14G093900	AT5G11800			Medtr1g016450	Phvul.001G034400
Glyma.16G203200	AT5G51710		GSVIVG01018483001	Medtr0050s0160	Phvul.004G125900	Potri.012G130500	Potri.015G132400
Glyma.18G230100	AT1G01790	AT4G00630	GSVIVG01026846001		Phvul.008G067800	Potri.002G157200	Potri.014G080800

## Sheet: Cluster Summary
HAK/KT/KUP
Species	Proteins	Clusters	Singletons
Glycine max	29	2	26
Medicago truncatula	12	2	9
Vitis vinifera	11	2	9
Poplus trichocarpa	17	2	14
Arabidopsis	10	1	8
P vulgaris	16	2	14
Voltage gated Channel
Species	Proteins	Clusters	Singletons
Glycine max	16	1	13
Medicago truncatula	7	2	5
Vitis vinifera	5	2	3
Poplus trichocarpa	7	2	5
Arabidopsis	6	2	4
P vulgaris	8	1	6
TPK/KCO
Species	Proteins	Clusters	Singletons
Glycine max	9	1	7
Medicago truncatula	5	1	3
Vitis vinifera	5	1	2
Poplus trichocarpa	8	1	6
Arabidopsis	4	1	2
P vulgaris	5	1	4
HKT
Species	Proteins	Clusters	Singletons
Glycine max	4	1	3
Vitis vinifera	3	1	2
KEA
Species	Proteins	Clusters	Singletons
Glycine max	12	1	11
Medicago truncatula	5	1	4
Vitis vinifera	4	1	2
Poplus trichocarpa	7	1	5
Arabidopsis	6	1	4
P vulgaris	6	1	4
