# Supplementary material for: In-Depth Genomic and Transcriptomic Analysis of Five K+ Transporter Gene Families in Soybean Confirm Their Differential Expression for Nodulation
Source: Front Plant Sci. 2017 May 23;8:804. doi: 10.3389/fpls.2017.00804 (PMC5440519; doi:10.3389/fpls.2017.00804)
Supplement: Supplementary file 6 [file Table6.xlsx]

## Sheet: RNA Seq Data
HAK/KT/KUP Family
Transcript name	Gene Name	Definition	Root Hair 12HAI	Roothair_12HAImock	Root Hair 24 HAI	Roothair_24HAImock	Root Hair 48 HAI	Roothair_48HAImock	Root Hair 48 HAI Stripped	SAM	Flower	Green_Pods	Leaves	Nodule	Root	Root_tip
Glyma19g45260.1	Glyma.19G263100	HAK5	747.84	672.7	656.13	1040.58	456.08	759.78	75.14	0.5	0	0	0	54.78	454.39	32.13
Glyma03g42480.1	Glyma.03G264100	HAK5	5.24	8.13	9.99	9.96	9.83	15.9	0.77	0	0	0	0	0.79	22.94	1.85
Glyma07g04750.1	Glyma.07G042500	HAK5	0	0.35	0	0.55	0.3	0	0	0.5	0.29	6.14	0	0.26	0	0
Glyma08g19120.1	Glyma.08G179100	KUP7	14.11	21.56	14.71	19.36	15.67	18.59	23.83	12.91	10.97	11.61	9.3	5.5	14.5	35.22
Glyma15g05880.1	Glyma.15G053400	KUP7	4.43	4.59	7.21	9.4	7.99	9.05	6.47	10.63	11.56	6.83	10.29	6.11	7.91	10.19
Glyma05g24530.1	Glyma.05G117500	KUP7	8.06	9.89	11.38	12.45	13.83	14.43	12.43	16.97	18.97	13.66	9.58	14.36	11.6	22.86
Glyma08g07720.1	Glyma.08G072500	KUP7	6.85	3.88	4.16	4.7	5.22	6.36	11.14	7.9	5.04	6.83	4.26	4.52	5.27	9.27
Glyma08g39840.1	Glyma.08G288400	KUP12	35.49	47.1	36.65	47.58	39.64	46.96	34.2	33.68	64.93	36.21	59.66	49.2	51.95	52.53
Glyma18g18822.1	Glyma.18G136600	NA	0	0	0	0	0	0	0	0	0	0	0	0	0	0
Glyma05g37270.1	Glyma.05G213100	TRH1	11.29	10.6	8.88	12.17	9.83	15.65	14.25	13.94	8.89	15.03	6.03	6.11	7.64	16.6
Glyma08g02290.1	Glyma.08G019600	TRH1	4.03	4.24	4.72	6.08	7.68	6.11	11.4	6.58	5.33	3.41	1.42	9.3	2.9	6.18
Glyma16g26470.1	Glyma.16G148800	KUP3	0	0	0.27	0	0	0	0	0.5	2.37	0	0	0	0	0
Glyma16g05060.1	Glyma.16G046200	KUP3	23.79	27.57	33.04	42.06	28.58	32.04	34.2	8.86	29.64	14.34	29.12	14.62	78.58	9.58
Glyma19g28110.1	Glyma.19G105900	KUP3	32.26	21.2	26.37	26	19.36	28.13	25.65	15.19	34.69	21.86	32.31	13.56	40.61	14.83
Glyma02g39370.1	Glyma.02G228500	GmKT1	0	0	0	0.55	0.61	0.73	1.55	4.55	13.04	2.73	0.71	0	0	0
Glyma18g06790.1	Glyma.18G060800	GmKT1	0	0	0	0	0	0	0	0	0.59	0	0	0	0	0
Glyma11g27830.1	Glyma.11G169900	GmKT1	0	0.35	0.27	1.1	0.3	1.46	1.55	6.07	11.26	1.36	0.71	0	0	0.3
Glyma08g06060.1	Glyma.08G056100	KUP6	35.09	27.92	29.15	26.56	42.41	29.84	53.37	2.78	2.37	1.36	1.06	59.83	45.62	82.2
Glyma01g03850.1	Glyma.01G031800	KUP6	27.42	20.14	24.43	23.24	13.52	22.01	8.55	4.81	14.23	4.09	12.7	173.93	32.96	1.23
Glyma02g03830.1	Glyma.02G033600	KUP6	37.91	26.15	23.87	31.54	25.81	27.64	19.69	5.06	10.79	0.68	7.1	57.44	27.16	5.87
Glyma18g18810.1	Glyma.18G136500	KUP6	10.08	8.83	8.6	10.51	19.05	15.16	9.32	1.01	1.18	3.41	2.84	23.4	7.91	32.75
Glyma08g39860.1	Glyma.08G288500	KUP6	3.63	1.76	2.77	3.32	6.14	5.87	2.07	3.79	1.48	6.83	0	3.45	3.42	24.41
Glyma19g01400.1	Glyma.19G010900	KUP8	108.9	95.44	64.14	108.45	41.18	48.92	23.83	40.78	82.42	37.58	34.8	4.78	26.63	7.72
Glyma13g23960.1	Glyma.13G170700	KUP8	21.78	12.72	11.93	12.17	13.21	7.09	6.99	27.35	18.38	17.08	13.13	2.65	7.91	6.79
Glyma05g26210.1	Glyma.05G131800	KUP10	2.01	5.3	6.38	4.15	7.06	4.89	7.77	10.38	13.34	7.51	9.94	8.24	6.06	4.32
Glyma08g09140.1	Glyma.08G086300	KUP10	6.05	3.88	6.38	2.76	6.76	4.64	3.36	6.07	13.04	12.29	2.48	2.12	5.8	3.39
Glyma09g05830.1	Glyma.09G052700	KUP10	21.78	30.75	18.32	28.22	25.5	26.41	59.07	23.03	40.02	15.03	31.25	2.65	30.06	11.12
Glyma15g17080.3	Glyma.15G159000	KUP10	32.26	32.16	29.15	37.9	33.8	43.78	25.91	17.47	54.55	3.41	21.3	9.04	22.41	3.7
Glyma08g09720.1	Glyma.08G091900	GmKT1	0.8	0.35	0.83	0.27	1.22	2.2	1.81	5.06	10.37	2.73	2.48	3.19	3.95	1.23
Voltage gated K Channels
Glyma06g07840.1	Glyma.06G074600	ATKC1	0	0	0.27	0	0	0	0	0	0	0	0	0	0	0
Glyma04g07750.1	Glyma.04G073500	ATKC1	0	0.7	0	0	0	0	0.24	0.25	0	0	0	0	0.52	0
Glyma08g24960.1	Glyma.08G232100	KAT1	0	0.7	1.38	0.55	0	0	1.03	1.26	27.57	0.68	2.48	0	2.1	0
Glyma15g10140.1	Glyma.15G094600	KAT1	1.21	0	2.22	1.66	1.53	2.44	1.29	1.77	0.88	2.04	2.48	0	1.05	1.85
Glyma13g28900.1	Glyma.13G217800	KAT1
Glyma08g20030.1	Glyma.08G187600	AKT2/3	0.4	1.76	1.11	1.93	1.53	1.22	0.25	2.02	1.48	17.08	3.19	0	0.26	0.61
Glyma12g29190.1	Glyma.12G170500	AKT2/3	1.21	1.41	1.94	1.1	0.3	0	0.25	11.9	16.3	12.98	19.88	3.72	1.58	0
Glyma04g07380.1	Glyma.04G069400	AKT1	0	0	0	0	0	0	0	0	0.29	0.68	0	0	0	0
Glyma17g12740.1	Glyma.17G118300	AKT1	6.05	5.3	3.88	3.04	2.45	5.38	1.81	9.62	4.44	25.96	3.19	1.59	4.48	0.3
Glyma05g08230.1	Glyma.05G010600	AKT1	6.45	5.65	7.49	7.47	4.61	9.05	2.59	8.1	1.77	3.41	3.55	13.82	26.37	10.19
Glyma06g07470.1	Glyma.06G071100	AKT1	0	0	0	0.27	0	0	0	0.25	15.71	0	12.42	0	0	0
Glyma14g15210.1	Glyma.14G126500	AKT1	1.61	1.41	0.83	2.21	4.3	2.44	3.62	9.11	8.89	8.88	2.84	83.24	3.69	9.88
Glyma17g31250.1	Glyma.17G207900	AKT1	0	0	0	0	0	0	0	0	2.37	0	0	0	0	0
Glyma05g33660.3	Glyma.05G247500	NA	0	0	1.94	0.55	2.15	0.97	7.25	5.31	2.37	4.78	2.48	38.82	8.43	6.18
Glyma14g39330.1	Glyma.14G212500	SKOR	6.85	3.18	7.21	5.53	7.68	12.23	2.33	7.09	8.3	3.41	17.75	0.53	5.53	2.78
Glyma02g41040.1	Glyma.02G243400	SKOR	4.03	6.71	6.1	6.64	9.22	11.98	12.17	16.71	14.23	15.71	4.97	7.44	20.04	8.96
TPK/KCO Channel
Glyma17g01080.1	Glyma.17G006800	KCO1	0	0.35	0	0	0	0	0	0.25	2.96	0	4.97	0	0	0
Glyma02g46930.1	Glyma.02G299700	KCO1	10.89	6.36	4.44	6.64	8.29	5.87	5.44	10.38	1.48	6.83	2.13	1.59	8.7	10.81
Glyma14g01790.1	Glyma.14G014100	KCO1	3.63	6.36	3.6	4.42	2.15	4.4	3.88	0.25	1.18	1.36	2.13	2.39	2.1	3.09
Glyma02g45510.1	Glyma.02G285700	KCO3	0	0.35	0	0.27	0.61	0.48	0.25	1.51	0.59	0.68	0.35	0	0	0.35
Glyma14g03260.1	Glyma.14G028700	KCO3	0	0	0	0	0	0	0	0	0	0	0.35	0.53	0	0
Glyma08g08710.1	Glyma.08G082200	KCO3	3.22	5.65	5.55	3.59	3.38	3.66	5.44	5.57	8.89	4.78	9.23	2.39	5.27	2.16
Glyma05g25750.1	Glyma.05G127500	KCO3	3.63	3.53	3.6	4.15	3	2.44	1.03	4.05	9.78	3.41	6.74	3.19	3.95	1.23
Glyma19g40890.1	Glyma.19G221000	KCO2	5.64	4.24	6.1	5.53	5.22	7.58	6.99	8.1	4.44	8.88	14.2	5.85	16.35	12.36
Glyma03g38280.1	Glyma.03G223900	KCO2	1.21	1.06	1.38	2.21	5.53	2.93	2.07	2.78	2.07	0.68	1.06	2.65	6.59	6.18
HKT
Glyma06g42340.1	Glyma.06G271600	GmHKT1;1	0	0	0	0	0	0	0.25	0.75	0.59	0.68	1.77	0	8.7	0
Glyma12g16040.1	Glyma.12G133400	GmHKT1;2	4	0.35	0.27	0	0	0	0.25	0	0.59	0	1.42	0	4.48	0
Glyma01g00530.1	Glyma.01G002300	GmHKT1;3	0	0	4.16	0.55	4.3	0.97	4.66	0	0	0	0	0.53	0	0
Glyma07g15590.1	Glyma.07G130100	GmHKT1;4	0	0	0	0	0	0	0	0	0	0	0	0	0	0
KEA
Glyma18g46420.1	Glyma.18G230100	GmKEA2	23.39	19.44	23.6	23.79	24.27	39.38	11.4	27.1	20.75	19.81	37.28	69.67	33.75	42.64
Glyma03g01603.1	Glyma.03G014000	GmKEA1.1	0	0	0	0	0	0	0	0	0	0	0	0	0	0
Glyma07g08031.1	Glyma.07G073700	GmKEA1.2	0	0	0	0	0	0	0	0	0	0	0	0	0	0
Glyma09g39770.1	Glyma.09G262000	GmKEA2	7.66	9.19	11.1	9.13	16.59	19.32	6.47	27.61	22.53	8.19	29.83	21.8	15.29	25.03
Glyma07g30360.1	Glyma.07G184800	GMKEA3.1	1.61	2.12	2.49	2.76	2.45	3.66	3.1	26.09	29.35	9.56	79.54	6.64	1.31	2.16
Glyma08g06890.1	Glyma.08G064600	GMKEA3.2	0.8	1.76	3.88	1.93	3.99	2.93	3.36	12.91	26.98	6.83	73.51	22.33	3.16	4.32
Glyma05g36300.1	Glyma.05G222500	GmKEA4.1	0.4	0.7	0.55	1.1	1.22	1.71	0.25	0.5	0.29	1.36	0.35	0.79	0.26	2.47
Glyma08g03320.1	Glyma.08G029300	GmKEA4.2	3.22	2.12	3.6	4.42	3.68	4.89	4.66	6.83	2.66	5.46	1.06	0.53	3.16	11.12
Glyma09g27940.1	Glyma.09G152300	GmKEA5.1	5.64	5.3	1.38	1.38	4.3	3.42	2.07	2.53	2.66	4.09	1.77	0.53	4.48	2.16
Glyma16g32821.1	Glyma.16G203200	GmKEA5.2	0	0	0	0	0	0	0	0	0	0	0	0	0	0
Glyma14g10750.1	Glyma.14G093900	GmKEA6.1	2.42	2.47	3.33	1.38	5.22	3.91	4.14	13.17	2.66	4.78	4.26	1.32	3.69	11.12
Glyma17g34780.1	Glyma.17G229700	GmKEA6.2	2.42	1.06	1.94	1.66	3.68	3.91	3.62	5.82	2.7	4.09	1.77	1.32	2.63	8.96
